# Supplementary material for: Enhanced interpretation of immune cell phenotype and function through a rhesus macaque single-cell atlas
Source: Cell Genom. 2025 Apr 14;5(5):100849. doi: 10.1016/j.xgen.2025.100849 (PMC12143338; doi:10.1016/j.xgen.2025.100849)
Supplement: Table S1. Table with demographics information for all RMs used in this study, related to STAR Methods [file mmc3.xlsx]

## Sheet: Table S1
SubjectId	Species	Geographic Origin	Sex	Birth	Age At Time of Sampling
RM1	RHESUS MACAQUE	India	m	2014-04-14	6.9
RM2	RHESUS MACAQUE	India	m	2013-12-28	6.5
RM3	RHESUS MACAQUE	India	m	2015-02-19	5.3
RM4	RHESUS MACAQUE	India	m	2015-05-15	5.1
RM5	RHESUS MACAQUE	India	m	2015-04-14	5.2
RM6	RHESUS MACAQUE	India	m	2016-03-14	4.5
RM7	RHESUS MACAQUE	India	m	2016-04-04	4.2
RM8	RHESUS MACAQUE	India	m	2016-03-25	4.5
RM9	RHESUS MACAQUE	India	m	2016-05-30	4
RM10	RHESUS MACAQUE	India	m	2016-05-01	4.2
RM11	RHESUS MACAQUE	India	m	2016-05-23	4.3
RM12	RHESUS MACAQUE	India	m	2016-06-01	4
RM13	RHESUS MACAQUE	India	m	2016-08-12	4.6
RM14	RHESUS MACAQUE	India	m	2016-05-19	4.3
RM15	RHESUS MACAQUE	India	m	2016-07-13	4.2
RM16	RHESUS MACAQUE	India	m	2017-04-22	3.4
RM17	RHESUS MACAQUE	India	m	2017-05-05	3.4
RM18	RHESUS MACAQUE	India	m	2017-05-30	3.1
RM19	RHESUS MACAQUE	India	m	2017-05-27	3.1
RM20	RHESUS MACAQUE	India	m	2017-04-01	3.4
RM21	RHESUS MACAQUE	India	m	2017-05-20	3.3
RM22	RHESUS MACAQUE	India	m	2017-06-03	3.3
RM23	RHESUS MACAQUE	India	m	2017-06-07	3.3
RM24	RHESUS MACAQUE	India	m	2017-03-12	4
RM25	RHESUS MACAQUE	India	m	2017-06-20	3.3
RM26	RHESUS MACAQUE	India	m	2017-11-13	2.9
RM27	RHESUS MACAQUE	India	m	2017-06-13	3.1
RM28	RHESUS MACAQUE	India	m	2017-07-13	2.9
RM29	RHESUS MACAQUE	India	m	2017-05-22	3.3
RM30	RHESUS MACAQUE	India	m	2017-05-02	3.4
RM31	RHESUS MACAQUE	India	m	2017-07-01	3.2
RM32	RHESUS MACAQUE	India	m	2017-07-22	2.9
RM33	RHESUS MACAQUE	Hybrid (China / India)	m	2017-07-04	3
RM34	RHESUS MACAQUE	Hybrid (China / India)	m	2017-07-10	2.9
RM35	RHESUS MACAQUE	India	m	2017-05-29	3.3
RM36	RHESUS MACAQUE	India	m	2017-06-23	3.7
RM37	RHESUS MACAQUE	India	m	2018-03-30	2.4
RM38	RHESUS MACAQUE	India	m	2018-04-22	2.4
RM39	RHESUS MACAQUE	India	m	2018-02-06	3.3
RM40	RHESUS MACAQUE	India	m	2018-04-07	2.4
RM41	RHESUS MACAQUE	India	m	2018-05-16	3
RM42	RHESUS MACAQUE	India	m	2018-05-24	2.3
RM43	RHESUS MACAQUE	India	m	2018-03-19	2.3
RM44	RHESUS MACAQUE	India	m	2018-05-25	2.3
RM45	RHESUS MACAQUE	India	m	2018-06-02	2.3
RM46	RHESUS MACAQUE	India	m	2018-04-09	2.4
RM47	RHESUS MACAQUE	India	m	2018-05-28	3
