# Supplementary material for: Enhanced interpretation of immune cell phenotype and function through a rhesus macaque single-cell atlas
Source: Cell Genom. 2025 Apr 14;5(5):100849. doi: 10.1016/j.xgen.2025.100849 (PMC12143338; doi:10.1016/j.xgen.2025.100849)
Supplement: Table S2. List of CITE-seq antibodies and concentrations, related to STAR Methods [file mmc4.xlsx]

## Sheet: Table S2
Target	Source	Cat#	Clone	Stock conc (ug/ml)	CITE-seq (ug/test in 100 uL)	CITE-seq (ug/test in 30 uL)	RRID
CD11b	TotalSeq-C	301359	ICRF44	500	0.1	0.03	AB_2800732
CD11c	TotalSeq-C	371521	S-HCL-3	500	0.1	0.03	AB_2801018
CD123	TotalSeq-C	306045	6H6	500	0.1	0.03	AB_2800789
CD14	TotalSeq-C	301859	M5E2	500	0.22	0.066	AB_2800736
CD16	TotalSeq-C	302065	3G8	500	0.1	0.03	AB_2800738
CD169	TotalSeq-C	346021	7-239	500	0.1	0.03	AB_2810551
CD196 (CCR6)	TotalSeq-C	353440	G034E3	500	0.1	0.03	AB_2810563
CD1c	TotalSeq-C	331547	L161	500	0.1	0.03	AB_2800871
CD20	TotalSeq-C	302363	2H7	500	0.15	0.045	AB_2800743
CD28	TotalSeq-C	302963	CD28.2	500	0.1	0.03	AB_2800751
CD4	TotalSeq-C	344651	SK3	500	0.2	0.06	AB_2800921
CD69	TotalSeq-C	310951	FN50	500	0.1	0.03	AB_2800810
CD86	TotalSeq-C	305447	IT2.2	500	0.1	0.03	AB_2800786
CD8a	TotalSeq-C	301071	RPA-T8	500	0.08	0.024	AB_2800730
CD95	TotalSeq-C	305651	DX2	500	0.2	0.06	AB_2800787
HLA-DR	TotalSeq-C	307663	L243	500	0.08	0.024	AB_2800795
CCR7	TotalSeq-C	353251	G043H7	500	0.15	0.045	AB_2800943
CD127	TotalSeq-C	351356	A019D5	500	0.125	0.0375	AB_2800937
CD161	TotalSeq-C	339947	HP-3G10	500	0.25	0.075	AB_2810532
CD163	TotalSeq-C	333637	GHI/61	500	0.25	0.075	AB_2810510
CD183 (CXCR3)	TotalSeq-C	353747	G025H7	500	0.1	0.03	AB_2800949
CD25	TotalSeq-C	302649	BC96	500	0.15	0.045	AB_2800745
CD274 (PD-L1)	TotalSeq-C	329751	29E.2A3	500	0.2	0.06	AB_2800860
CD314 (NKG2D)	TotalSeq-C	320837	1D11	500	0.125	0.0375	AB_2800844
CD38	TotalSeq-C	356637	HB-7	500	0.08	0.024	AB_2820007
CD52	TotalSeq-C	316021	HI186	500	0.25	0.075	AB_2800836
NKG2A	Self-conjugation		REA110	500	0.1	0.03
