# Supplementary material for: Enhanced interpretation of immune cell phenotype and function through a rhesus macaque single-cell atlas
Source: Cell Genom. 2025 Apr 14;5(5):100849. doi: 10.1016/j.xgen.2025.100849 (PMC12143338; doi:10.1016/j.xgen.2025.100849)
Supplement: Table S3. List of UCell gene modules used for cell type and state scoring, related to Figure 1 [file mmc5.xlsx]

## Sheet: Table S3
Category	Name	Field Name	Genes
Coarse Phenotyping / scGate	ActiveAvEp.RM	ActiveAvEp.RM_UCell	SCGB1A1;SCGB3A2;SCGB3A1;SFTPC;SFTPB;SFTPA1;CCL18;IL1B
Coarse Phenotyping / scGate	AvEp.RM	AvEp.RM_UCell	SCGB1A1;SCGB3A2;SCGB3A1;SFTPC;SFTPB;SFTPA1
Coarse Phenotyping / scGate	Bcell.RM	Bcell.RM_UCell	MS4A1;BANK1;PAX5;CD19;CD79A;CD79B
Coarse Phenotyping / scGate	Complement.RM	Complement.RM_UCell	C1QA;C1QB;C1QC
Coarse Phenotyping / scGate	Epithelial.RM	Epithelial.RM_UCell	FLT1;WFDC1;EMP2;RNASE1;RAMP3
Coarse Phenotyping / scGate	Erythrocyte.RM	Erythrocyte.RM_UCell	HBA1;HBB;HBA
Coarse Phenotyping / scGate	Fibroblast.RM	Fibroblast.RM_UCell	FCN2;FCN3;STAB2;COL1A1;FBLN1
Coarse Phenotyping / scGate	Hepatocyte.RM	Hepatocyte.RM_UCell	ADH1B;ALB;TTR
Coarse Phenotyping / scGate	Mesothelial.RM	Mesothelial.RM_UCell	ITLN1;PRG4;MSLN
Coarse Phenotyping / scGate	Myelocytes.RM	Myelocytes.RM_UCell	OLFM4;LTF;CAMP;LCN2
Coarse Phenotyping / scGate	Myeloid.RM	Myeloid.RM_UCell	LGALS3;LYZ;STAC3;CD68;CSF3R;SPI1;VCAN;MNDA;C1QA;C1QB;C1QC
Coarse Phenotyping / scGate	Myofibroblast.RM	Myofibroblast.RM_UCell	CCL21;MMRN1;MYOC
Coarse Phenotyping / scGate	NeutrophilLineage.RM	NeutrophilLineage.RM_UCell	CAMP;S100A8;S100A9
Coarse Phenotyping / scGate	NK.RM	NK.RM_UCell	KLRD1;NKG7;GNLY;KLRB1;CD3D-;CD3E-;CD3G-;CD8B-;LOC710951-;LOC114677140-;LOC711031-;LOC720538-;LOC705095-
Coarse Phenotyping / scGate	pDC.RM	pDC.RM_UCell	LILRA4
Coarse Phenotyping / scGate	PlasmaCell.RM	PlasmaCell.RM_UCell	XBP1;BLIMP1;JCHAIN;MZB1
Coarse Phenotyping / scGate	Platelet.RM	Platelet.RM_UCell	PPBP;LOC703451
Coarse Phenotyping / scGate	Stromal.RM	Stromal.RM_UCell	MMP2;COL1A1;COL1A2;LUM;PDGFRA
Coarse Phenotyping / scGate	Tcell.RM	Tcell.RM_UCell	CD3D;CD3E;CD3G;CD2
T cell Scores	CC_Chemokines	CC_Chemokines_UCell	CCL3,CCL4L1,LOC100430627,LOC100426632,LOC100426537,LOC114673087,LOC100423954
T cell Scores	CD7_PLAC8	CD7_PLAC8_UCell	CD7,PLAC8
T cell Scores	CytotoxicEffectorMolecules	CytotoxicEffectorMolecules_UCell	GNLY,PRF1,GZMB,GZMA
T cell Scores	CytotoxicT	CytotoxicT_UCell	GNLY,GZMB,GZMH,KLRB1,NKG7
T cell Scores	Effector2	Effector2_UCell	CD83,FOSB,CTSW,GZMK,LTB,PVRIG,RHOB,GPR65,CSRNP1
T cell Scores	ExhaustionOrInhibitory	ExhaustionOrInhibitory_UCell	PDCD1; TIGIT; HAVCR2; LAG3; CTLA4; VTCN1; CD244; KLRG1; TNFRSF14; BTLA; CD160
T cell Scores	LymphNodeMarkers	LymphNodeMarkers_UCell	SELL,CCR7,IL7R,SPOCK2,PPP1CC
T cell Scores	MAIT	MAIT_UCell	RORA,ZBTB16,BHLHE40
T cell Scores	Memory2	Memory2_UCell	VIM,DUSP1,DUSP2,EZR
T cell Scores	Memory4	Memory4_UCell	EZR,DUSP1,DUSP2,DDIT4
T cell Scores	TCellMemoryS100	TCellMemoryS100_UCell	S100A4,S100A6,S100A10,S100A11
T cell Scores	NaiveT	NaiveT_UCell	CTSH; CA6; GSTT1; LEF1;RGS10; TMIGD2
T cell Scores	Cytotoxicity.GzmKM	Cytotoxicity.GzmKM_UCell	GZMK,GZMM
T cell Scores	Cytotoxicity.GzmABH	Cytotoxicity.GzmABH_UCell	GZMA,GZMB,GZMH
T cell Scores	TandNK_Activation.Core	TandNK_Activation.Core_UCell	CCL4L1;LOC100430627;IFNG;NR4A3;TNFSF14;CCL3; LOC100423131
Other Gene Modules	Myelocytes	Myelocytes_UCell	OLFM4; LTF; CAMP; LCN2
Other Gene Modules	Pro_Myelocytes	Pro_Myelocytes_UCell	BPI; MPO; ELANE; RTD1A; RTD1B; DEFA1B; AZU1
Other Gene Modules	SomaticHypermutation	SomaticHypermutation_UCell	AICDA; UNG; MCM5; MCM4; MCM3; MCM6; MCM2
Other Gene Modules	GerminalCenter	GerminalCenter_UCell	AICDA; RGS13; MEF2B; ELL3; FAS
Other Gene Modules	CD40_Pos_BCells	CD40_Pos_BCells_UCell	CD69; AHNAK; MAMU-DRA; MS4A1; CD1C
Other Gene Modules	CD40_Neg_BCells	CD40_Neg_BCells_UCell	ANHAK; SOX5; MAMU-DRA; MS4A1; CD1C
Other Gene Modules	Pre-BCells	Pre-BCells_UCell	STMN1; VPREB1; SOX4
Other Gene Modules	PlasmaCells	PlasmaCells_UCell	DERL3; TNFRSF17; JCHAIN; FKBP11; XBP1
Other Gene Modules	NaiveB	NaiveB_UCell	TCL1A; FCER2; CXCR4
Other Gene Modules	MemoryB	MemoryB_UCell	CR2; PLAC8; LY86; CD44
Other Gene Modules	InnateB	InnateB_UCell	CD1C; AHNAK; SOX5
