# Supplementary material for: Enhanced interpretation of immune cell phenotype and function through a rhesus macaque single-cell atlas
Source: Cell Genom. 2025 Apr 14;5(5):100849. doi: 10.1016/j.xgen.2025.100849 (PMC12143338; doi:10.1016/j.xgen.2025.100849)
Supplement: Table S4. List of UCell gene modules used to detect mutually exclusive cell types, related to Figure 1 [file mmc6.xlsx]

## Sheet: Table S4
Cell Label	Gene Module	UCell Threshold
T_NK	Bcell.RM_UCell	0.2
T_NK	Myeloid.RM_UCell	0.2
T_NK	Erythrocyte.RM_UCell	0.2
T_NK	Platelet.RM_UCell	0.2
T_NK	NeutrophilLineage.RM_UCell	0.2
Myeloid	Bcell.RM_UCell	0.2
Myeloid	Tcell.RM_UCell	0.2
Myeloid	NK.RM_UCell	0.2
Myeloid	Erythrocyte.RM_UCell	0.2
Myeloid	Platelet.RM_UCell	0.2
Bcell	Tcell.RM_UCell	0.2
Bcell	NK.RM_UCell	0.2
Bcell	Myeloid.RM_UCell	0.2
Bcell	Erythrocyte.RM_UCell	0.2
Bcell	Platelet.RM_UCell	0.2
Bcell	NeutrophilLineage.RM_UCell	0.2
Bcell	Complement.RM_UCell	0.2
