# Supplementary material for: Enhanced interpretation of immune cell phenotype and function through a rhesus macaque single-cell atlas
Source: Cell Genom. 2025 Apr 14;5(5):100849. doi: 10.1016/j.xgen.2025.100849 (PMC12143338; doi:10.1016/j.xgen.2025.100849)
Supplement: Table S5. List of the genes and weights identified for the T cell EDS, related to Figure 5 [file mmc7.xlsx]

## Sheet: Table S5
Feature	Weight
CD7	-0.130133
CA6	-0.101734
LTB	-0.101498
SELL	-0.0956424
CCR7	-0.0801722
PECAM1	-0.0759563
FUOM	-0.0741727
JUNB	-0.0728195
LEF1	-0.0724105
GSTT1	-0.0719792
TMIGD2	-0.0716351
CTSH	-0.0636809
RGS10	-0.0631501
PLAC8	-0.061383
LOC100425937	-0.0529056
RCAN3	-0.0511219
ITGA6	-0.0488191
KLF2	-0.0487229
JUN	-0.0449497
SOCS3	-0.0438975
SPOCK2	-0.0437442
NME2	-0.0431273
IL6ST	-0.042397
STAT1	-0.0391342
SATB1	-0.0386347
RPIA	-0.038551
GYPC	-0.0334778
ADD3	-0.0313398
BTG2	-0.0309744
BTG1	-0.0308747
TRIB2	-0.0307114
LDHB	-0.0305686
IL7R	-0.0279949
EIF3G	-0.0270189
LOC716637	-0.0219996
IKZF1	-0.0206633
LOC114672189	-0.0204564
GPRIN3	-0.0170138
SOX4	-0.0157328
MX1	-0.0156069
PLAAT4	-0.0139636
ABTB1	-0.0139166
PTGER4	-0.0133957
CTSL	-0.011789
PPP1CC	-0.0115696
PABPC1	-0.0111142
USP36	-0.00960495
GPR183	-0.00546405
NR4A2	-0.00452931
ICOS	-0.00350013
LOC714576	-0.00191702
NDUFV2	-0.00085966
CD4	-0.000716817
CREM	0.000568602
ID3	0.00188786
ENO1	0.00367624
IFI6	0.00468269
CAPG	0.00551925
LOC114673210	0.00940577
SLIRP	0.0139597
FGFR1OP2	0.0153227
ARID5B	0.0166993
PVRIG	0.0169877
ENO2	0.0172187
CXCR4	0.0174916
GLRX	0.0183085
CD8B	0.018969
EGLN3	0.0195644
SYNE2	0.0196808
TMA7	0.0207071
COA1	0.0211982
BICDL1	0.022169
ATP5F1E	0.0228262
NDUFB1	0.0271724
LDHA	0.0278141
LOC100427851	0.0295001
CLDND1	0.0307769
LOC716034	0.0334968
CTSW	0.0339663
TNFAIP3	0.0349567
CMC1	0.0365379
ITGB1	0.0367332
IKZF2	0.0379468
RESF1	0.0384757
LOC114677140	0.0393951
ANKRD12	0.0404163
HERC1	0.0423612
SERPINA1	0.0431633
PITPNC1	0.0440358
RASGRP1	0.0452973
RHOF	0.0458711
LOC694887	0.0465475
SKAP1	0.0470962
SLC4A7	0.0478439
TC2N	0.04793
SH3KBP1	0.0485264
CD8A	0.051195
ALDOA	0.0516226
PKM	0.0523673
ARAP2	0.0549821
NKG7	0.181762
CCL5	0.181395
CST7	0.18086
GZMB	0.171562
GNLY	0.169816
HOPX	0.151078
CCL4L1	0.147089
GZMH	0.145943
S100A4	0.144876
S100A10	0.142923
AHNAK	0.140401
S100A11	0.132482
RGS9	0.130412
APOBEC3C	0.118926
LOC705095	0.1183
CD52	0.117725
ANXA1	0.116915
KLRD1	0.115344
TESC	0.113863
PRF1	0.113417
TNFRSF1B	0.110624
CRIP1	0.108647
RHOC	0.107335
GZMA	0.106645
LOC100426632	0.106558
SRGN	0.105709
ZEB2	0.104797
TGFBR3	0.104613
LOC100430627	0.104033
GZMM	0.101149
APOBEC3H	0.0997346
DHRS7	0.09726
SH3BP5	0.0963586
KLRB1	0.0949775
AIM2	0.0935689
LCP1	0.0933729
ITGB2	0.0931115
GZMK	0.0928793
PRSS57	0.0919701
CD44	0.0912624
KLRC2	0.0907963
LY6E-1	0.0886539
GAPDH	0.0883174
PTPN22	0.0875675
SLA2	0.0866095
CD99	0.0864124
CCDC69	0.086398
NKG2D	0.0843096
GPR141	0.0838652
BST2	0.0836779
ZBTB38	0.0830044
FLNA	0.0825864
MAMU-DPB	0.082352
PPP1R12A	0.0789247
KLF6	0.0785504
ITGAL	0.0779645
CD74	0.0773249
CX3CR1	0.0769974
EML4	0.0767288
IL2RB	0.0767022
LOC106993196	0.0725429
EZR	0.0714957
CPD	0.0705829
PRKCH	0.070426
TYROBP	0.0656841
VIM	0.065629
SEMA4D	0.064722
LOC711031	0.0632653
ATP2B4	0.0629314
SYNE1	0.0621983
S100A6	0.0617067
CLEC2D	0.0604694
ITGA4	0.059414
TPI1	0.0576982
SYTL3	0.0569023
