# Supplementary material for: Enhanced interpretation of immune cell phenotype and function through a rhesus macaque single-cell atlas
Source: Cell Genom. 2025 Apr 14;5(5):100849. doi: 10.1016/j.xgen.2025.100849 (PMC12143338; doi:10.1016/j.xgen.2025.100849)
Supplement: Table S6. List of primers used to amplify macaque TCR alpha, beta, gamma, and delta sequences, related to STAR Methods [file mmc8.xlsx]

## Sheet: Table S6
Reaction	Primer	Sequence (5’->3’)	Volume of 100uM primer stock	Final Concentration (in 50uL Rxn)
PCR 1	10X-HT-VJ-F	GATCTACACTCTTTCCCTACACGACGC	20 uL	1uM
PCR 1	TRAC-R1	gtCTGCTGGAATAACGCTGTCC	20 uL	1uM
PCR 1	TRBC-R1	GCGCTGATCTTTTGGGTGATgg	10 uL	0.5uM
PCR 1	TRDC-R1	TGCATATTGACCAAGCTTGACAGC	10 uL	0.5uM
PCR 1	TRGC-R1	TCRTGTCTGACGATACATCTGTGC	10 uL	0.5uM
PCR 1	H2O		130 uL
Reaction	Primer	Sequence (5’->3’)	Volume of 100uM primer stock	Final Concentration (in 50uL Rxn)
PCR 2	10X-HT-VJ-F (#238)	GATCTACACTCTTTCCCTACACGACGC	20 uL	1uM
PCR 2	TRAC-R2 (#33)	ATGCACGTCAGAATCCTTGC	20 uL	1uM
PCR 2	R2_10xTRB (#193)	TCTGATGGCTCAAACACAGC	10 uL	0.5uM
PCR 2	Peng_TCRD_Inner (#180)	GGGAGAGACGACAATAGCAGGA	10 uL	0.5uM
PCR 2	TRGC1-R2 (#35)	GTGACTTTTCTGGCACCGTT	10 uL	0.5uM
PCR 2	H2O		130 uL
