# Supplementary material for: Enhanced interpretation of immune cell phenotype and function through a rhesus macaque single-cell atlas
Source: Cell Genom. 2025 Apr 14;5(5):100849. doi: 10.1016/j.xgen.2025.100849 (PMC12143338; doi:10.1016/j.xgen.2025.100849)
Supplement: Table S7. List of genes excluded from top variable genes prior to performing PCA, related to STAR Methods [file mmc9.xlsx]

## Sheet: Table S7
Gene	Reason
LOC106992433	TCR Segment
LOC106992434	TCR Segment
LOC106992446	TCR Segment
LOC106992460	TCR Segment
LOC106995765	TCR Segment
LOC106996262	TCR Segment
LOC106997451	TCR Segment
LOC106997452	TCR Segment
LOC106997453	TCR Segment
LOC106997697	TCR Segment
LOC106997702	TCR Segment
LOC106997703	TCR Segment
LOC106997704	TCR Segment
LOC106997705	TCR Segment
LOC106997706	TCR Segment
LOC106997707	TCR Segment
LOC106999312	TCR Segment
LOC106999335	TCR Segment
LOC106999336	TCR Segment
LOC106999337	TCR Segment
LOC106999339	TCR Segment
LOC106999340	TCR Segment
LOC106999341	TCR Segment
LOC106999343	TCR Segment
LOC106999345	TCR Segment
LOC106999346	TCR Segment
LOC106999347	TCR Segment
LOC106999348	TCR Segment
LOC106999349	TCR Segment
LOC106999350	TCR Segment
LOC106999351	TCR Segment
LOC106999353	TCR Segment
LOC114675766	TCR Segment
LOC114676933	TCR Segment
LOC114677047	TCR Segment
LOC114677049	TCR Segment
LOC114677050	TCR Segment
LOC114677052	TCR Segment
LOC114677054	TCR Segment
LOC114677055	TCR Segment
LOC114677136	TCR Segment
LOC114677137	TCR Segment
LOC114677139	TCR Segment
LOC114679531	TCR Segment
LOC114679533	TCR Segment
LOC695943	TCR Segment
LOC696075	TCR Segment
LOC696306	TCR Segment
LOC696557	TCR Segment
LOC696684	TCR Segment
LOC696752	TCR Segment
LOC697054	TCR Segment
LOC697234	TCR Segment
LOC697466	TCR Segment
LOC697792	TCR Segment
LOC698161	TCR Segment
LOC698289	TCR Segment
LOC698543	TCR Segment
LOC698785	TCR Segment
LOC698913	TCR Segment
LOC699162	TCR Segment
LOC699298	TCR Segment
LOC699427	TCR Segment
LOC699543	TCR Segment
LOC699790	TCR Segment
LOC699912	TCR Segment
LOC700105	TCR Segment
LOC700154	TCR Segment
LOC700224	TCR Segment
LOC700771	TCR Segment
LOC701152	TCR Segment
LOC701262	TCR Segment
LOC701395	TCR Segment
LOC701745	TCR Segment
LOC701875	TCR Segment
LOC701992	TCR Segment
LOC702113	TCR Segment
LOC702550	TCR Segment
LOC702904	TCR Segment
LOC703029	TCR Segment
LOC703153	TCR Segment
LOC704883	TCR Segment
LOC708328	TCR Segment
LOC708581	TCR Segment
LOC709081	TCR Segment
LOC709531	TCR Segment
LOC710093	TCR Segment
LOC710149	TCR Segment
LOC710183	TCR Segment
LOC710361	TCR Segment
LOC710455	TCR Segment
LOC710627	TCR Segment
LOC710821	TCR Segment
LOC711066	TCR Segment
LOC711141	TCR Segment
LOC711194	TCR Segment
LOC711386	TCR Segment
LOC711537	TCR Segment
LOC711871	TCR Segment
LOC716866	TCR Segment
LOC716949	TCR Segment
LOC720456	TCR Segment
LOC100424348	MHC Gene
LOC100426197	MHC Gene
LOC100428435	MHC Gene
LOC100429195	MHC Gene
LOC106992378	MHC Gene
LOC106992468	MHC Gene
LOC106995452	MHC Gene
LOC106995461	MHC Gene
LOC106995519	MHC Gene
LOC106996077	MHC Gene
LOC106996627	MHC Gene
LOC106996676	MHC Gene
LOC106997885	MHC Gene
LOC106997893	MHC Gene
LOC106997902	MHC Gene
LOC114669738	MHC Gene
LOC114669810	MHC Gene
LOC114675357	MHC Gene
LOC114675360	MHC Gene
LOC114675646	MHC Gene
LOC114676051	MHC Gene
LOC114677642	MHC Gene
LOC114677644	MHC Gene
LOC694372	MHC Gene
LOC698738	MHC Gene
LOC699987	MHC Gene
LOC714466	MHC Gene
LOC714964	MHC Gene
LOC719250	MHC Gene
LOC719702	MHC Gene
LOC720132	MHC Gene
LOC723473	MHC Gene
MAMU-A	MHC Gene
MAMU-A3	MHC Gene
MAMU-AG	MHC Gene
KIR2DL4	KIR Gene
KIR2DS4	KIR Gene
KIR3DH	KIR Gene
KIR3DH5	KIR Gene
KIR3DL0	KIR Gene
KIR3DL1	KIR Gene
KIR3DL11	KIR Gene
KIR3DL12	KIR Gene
KIR3DL2	KIR Gene
KIR3DL21	KIR Gene
KIR3DS05	KIR Gene
LOC100125572	KIR Gene
LOC100424026	KIR Gene
LOC106994859	KIR Gene
LOC114669735	KIR Gene
MAMU-KIR	KIR Gene
LOC100423145	Ribosomal
LOC100423207	Ribosomal
LOC100423295	Ribosomal
LOC100423364	Ribosomal
LOC100423423	Ribosomal
LOC100423661	Ribosomal
LOC100425072	Ribosomal
LOC100425632	Ribosomal
LOC100425638	Ribosomal
LOC100426562	Ribosomal
LOC100426636	Ribosomal
LOC100427254	Ribosomal
LOC100427278	Ribosomal
LOC100427366	Ribosomal
LOC100427498	Ribosomal
LOC100427696	Ribosomal
LOC100427759	Ribosomal
LOC100427953	Ribosomal
LOC100428069	Ribosomal
LOC100428100	Ribosomal
LOC100428649	Ribosomal
LOC100429589	Ribosomal
LOC100429752	Ribosomal
LOC100429815	Ribosomal
LOC100429843	Ribosomal
LOC100430397	Ribosomal
LOC100430733	Ribosomal
LOC100430766	Ribosomal
LOC106992281	Ribosomal
LOC106992303	Ribosomal
LOC106992469	Ribosomal
LOC106992566	Ribosomal
LOC106992793	Ribosomal
LOC106993116	Ribosomal
LOC106993215	Ribosomal
LOC106993579	Ribosomal
LOC106994001	Ribosomal
LOC106994077	Ribosomal
LOC106994132	Ribosomal
LOC106994271	Ribosomal
LOC106994361	Ribosomal
LOC106994904	Ribosomal
LOC106994914	Ribosomal
LOC106995044	Ribosomal
LOC106995063	Ribosomal
LOC106995074	Ribosomal
LOC106995250	Ribosomal
LOC106995394	Ribosomal
LOC106995957	Ribosomal
LOC106996191	Ribosomal
LOC106996346	Ribosomal
LOC106996615	Ribosomal
LOC106996680	Ribosomal
LOC106997285	Ribosomal
LOC106997304	Ribosomal
LOC106997591	Ribosomal
LOC106997745	Ribosomal
LOC106997918	Ribosomal
LOC106998116	Ribosomal
LOC106998156	Ribosomal
LOC106998255	Ribosomal
LOC106998280	Ribosomal
LOC106998326	Ribosomal
LOC106998409	Ribosomal
LOC106998431	Ribosomal
LOC106998695	Ribosomal
LOC106998794	Ribosomal
LOC106998813	Ribosomal
LOC106998837	Ribosomal
LOC106999080	Ribosomal
LOC106999185	Ribosomal
LOC106999371	Ribosomal
LOC106999480	Ribosomal
LOC106999518	Ribosomal
LOC106999718	Ribosomal
LOC106999723	Ribosomal
LOC106999910	Ribosomal
LOC107000151	Ribosomal
LOC107000213	Ribosomal
LOC107000401	Ribosomal
LOC107000432	Ribosomal
LOC107000483	Ribosomal
LOC107000809	Ribosomal
LOC107000909	Ribosomal
LOC109910386	Ribosomal
LOC109910387	Ribosomal
LOC114669718	Ribosomal
LOC114669857	Ribosomal
LOC114670541	Ribosomal
LOC114670812	Ribosomal
LOC114671097	Ribosomal
LOC114671497	Ribosomal
LOC114672187	Ribosomal
LOC114672439	Ribosomal
LOC114673092	Ribosomal
LOC114673268	Ribosomal
LOC114673683	Ribosomal
LOC114673870	Ribosomal
LOC114674062	Ribosomal
LOC114674108	Ribosomal
LOC114674200	Ribosomal
LOC114674318	Ribosomal
LOC114674534	Ribosomal
LOC114674609	Ribosomal
LOC114674615	Ribosomal
LOC114674626	Ribosomal
LOC114674635	Ribosomal
LOC114674636	Ribosomal
LOC114674637	Ribosomal
LOC114674638	Ribosomal
LOC114674640	Ribosomal
LOC114674642	Ribosomal
LOC114674650	Ribosomal
LOC114674666	Ribosomal
LOC114674676	Ribosomal
LOC114674683	Ribosomal
LOC114674882	Ribosomal
LOC114675033	Ribosomal
LOC114675055	Ribosomal
LOC114675141	Ribosomal
LOC114675456	Ribosomal
LOC114675505	Ribosomal
LOC114675582	Ribosomal
LOC114675629	Ribosomal
LOC114675630	Ribosomal
LOC114675631	Ribosomal
LOC114675632	Ribosomal
LOC114675633	Ribosomal
LOC114675635	Ribosomal
LOC114675636	Ribosomal
LOC114675637	Ribosomal
LOC114675638	Ribosomal
LOC114675641	Ribosomal
LOC114675642	Ribosomal
LOC114675643	Ribosomal
LOC114675644	Ribosomal
LOC114675739	Ribosomal
LOC114675740	Ribosomal
LOC114675741	Ribosomal
LOC114675743	Ribosomal
LOC114675745	Ribosomal
LOC114675746	Ribosomal
LOC114675747	Ribosomal
LOC114675853	Ribosomal
LOC114675854	Ribosomal
LOC114675856	Ribosomal
LOC114675857	Ribosomal
LOC114675858	Ribosomal
LOC114675859	Ribosomal
LOC114675860	Ribosomal
LOC114675913	Ribosomal
LOC114675914	Ribosomal
LOC114675915	Ribosomal
LOC114675916	Ribosomal
LOC114675918	Ribosomal
LOC114675919	Ribosomal
LOC114675922	Ribosomal
LOC114675923	Ribosomal
LOC114675924	Ribosomal
LOC114675925	Ribosomal
LOC114676029	Ribosomal
LOC114676221	Ribosomal
LOC114676316	Ribosomal
LOC114676734	Ribosomal
LOC114676944	Ribosomal
LOC114676998	Ribosomal
LOC114677128	Ribosomal
LOC114677434	Ribosomal
LOC114677736	Ribosomal
LOC114678167	Ribosomal
LOC114678366	Ribosomal
LOC114678374	Ribosomal
LOC114678384	Ribosomal
LOC114678397	Ribosomal
LOC114678655	Ribosomal
LOC114679023	Ribosomal
LOC114679384	Ribosomal
LOC114679603	Ribosomal
LOC114679608	Ribosomal
LOC114680233	Ribosomal
LOC114680376	Ribosomal
LOC114680572	Ribosomal
LOC693272	Ribosomal
LOC693287	Ribosomal
LOC693343	Ribosomal
LOC693472	Ribosomal
LOC693480	Ribosomal
LOC693486	Ribosomal
LOC693573	Ribosomal
LOC693578	Ribosomal
LOC693584	Ribosomal
LOC693713	Ribosomal
LOC693728	Ribosomal
LOC693820	Ribosomal
LOC693848	Ribosomal
LOC693856	Ribosomal
LOC693904	Ribosomal
LOC693947	Ribosomal
LOC694067	Ribosomal
LOC694071	Ribosomal
LOC694093	Ribosomal
LOC694122	Ribosomal
LOC694228	Ribosomal
LOC694687	Ribosomal
LOC694712	Ribosomal
LOC694734	Ribosomal
LOC694799	Ribosomal
LOC694937	Ribosomal
LOC694967	Ribosomal
LOC695122	Ribosomal
LOC695218	Ribosomal
LOC695279	Ribosomal
LOC695327	Ribosomal
LOC695340	Ribosomal
LOC695421	Ribosomal
LOC695463	Ribosomal
LOC695523	Ribosomal
LOC695670	Ribosomal
LOC695715	Ribosomal
LOC695740	Ribosomal
LOC695743	Ribosomal
LOC695895	Ribosomal
LOC695920	Ribosomal
LOC695949	Ribosomal
LOC696015	Ribosomal
LOC696068	Ribosomal
LOC696119	Ribosomal
LOC696134	Ribosomal
LOC696145	Ribosomal
LOC696151	Ribosomal
LOC696154	Ribosomal
LOC696423	Ribosomal
LOC696785	Ribosomal
LOC696877	Ribosomal
LOC696901	Ribosomal
LOC696921	Ribosomal
LOC696958	Ribosomal
LOC697035	Ribosomal
LOC697065	Ribosomal
LOC697141	Ribosomal
LOC697178	Ribosomal
LOC697214	Ribosomal
LOC697431	Ribosomal
LOC697476	Ribosomal
LOC697510	Ribosomal
LOC697548	Ribosomal
LOC697561	Ribosomal
LOC697585	Ribosomal
LOC697719	Ribosomal
LOC697723	Ribosomal
LOC697734	Ribosomal
LOC697987	Ribosomal
LOC698010	Ribosomal
LOC698086	Ribosomal
LOC698099	Ribosomal
LOC698130	Ribosomal
LOC698143	Ribosomal
LOC698182	Ribosomal
LOC698197	Ribosomal
LOC698226	Ribosomal
LOC698273	Ribosomal
LOC698297	Ribosomal
LOC698301	Ribosomal
LOC698377	Ribosomal
LOC698383	Ribosomal
LOC698417	Ribosomal
LOC698448	Ribosomal
LOC698530	Ribosomal
LOC698574	Ribosomal
LOC698657	Ribosomal
LOC698684	Ribosomal
LOC698713	Ribosomal
LOC698732	Ribosomal
LOC698768	Ribosomal
LOC698792	Ribosomal
LOC698942	Ribosomal
LOC698999	Ribosomal
LOC699166	Ribosomal
LOC699239	Ribosomal
LOC699246	Ribosomal
LOC699344	Ribosomal
LOC699375	Ribosomal
LOC699392	Ribosomal
LOC699398	Ribosomal
LOC699544	Ribosomal
LOC699630	Ribosomal
LOC699681	Ribosomal
LOC699687	Ribosomal
LOC699695	Ribosomal
LOC699805	Ribosomal
LOC700008	Ribosomal
LOC700045	Ribosomal
LOC700134	Ribosomal
LOC700257	Ribosomal
LOC700262	Ribosomal
LOC700401	Ribosomal
LOC700425	Ribosomal
LOC700578	Ribosomal
LOC700616	Ribosomal
LOC700807	Ribosomal
LOC700862	Ribosomal
LOC700872	Ribosomal
LOC701084	Ribosomal
LOC701156	Ribosomal
LOC701224	Ribosomal
LOC701250	Ribosomal
LOC701292	Ribosomal
LOC701302	Ribosomal
LOC701369	Ribosomal
LOC701386	Ribosomal
LOC701392	Ribosomal
LOC701421	Ribosomal
LOC701457	Ribosomal
LOC701466	Ribosomal
LOC701691	Ribosomal
LOC701710	Ribosomal
LOC701763	Ribosomal
LOC701909	Ribosomal
LOC702116	Ribosomal
LOC702174	Ribosomal
LOC702297	Ribosomal
LOC702328	Ribosomal
LOC702514	Ribosomal
LOC702525	Ribosomal
LOC702542	Ribosomal
LOC702606	Ribosomal
LOC702620	Ribosomal
LOC702677	Ribosomal
LOC702713	Ribosomal
LOC702723	Ribosomal
LOC702760	Ribosomal
LOC702847	Ribosomal
LOC702871	Ribosomal
LOC702875	Ribosomal
LOC702932	Ribosomal
LOC702957	Ribosomal
LOC702961	Ribosomal
LOC702978	Ribosomal
LOC703024	Ribosomal
LOC703037	Ribosomal
LOC703216	Ribosomal
LOC703251	Ribosomal
LOC703283	Ribosomal
LOC703365	Ribosomal
LOC703433	Ribosomal
LOC703435	Ribosomal
LOC703455	Ribosomal
LOC703563	Ribosomal
LOC703571	Ribosomal
LOC703616	Ribosomal
LOC703631	Ribosomal
LOC703648	Ribosomal
LOC703683	Ribosomal
LOC703784	Ribosomal
LOC703794	Ribosomal
LOC703797	Ribosomal
LOC703853	Ribosomal
LOC703919	Ribosomal
LOC704012	Ribosomal
LOC704054	Ribosomal
LOC704062	Ribosomal
LOC704083	Ribosomal
LOC704238	Ribosomal
LOC704256	Ribosomal
LOC704267	Ribosomal
LOC704345	Ribosomal
LOC704365	Ribosomal
LOC704394	Ribosomal
LOC704396	Ribosomal
LOC704429	Ribosomal
LOC704510	Ribosomal
LOC704640	Ribosomal
LOC705067	Ribosomal
LOC705174	Ribosomal
LOC705327	Ribosomal
LOC705400	Ribosomal
LOC705494	Ribosomal
LOC705596	Ribosomal
LOC705621	Ribosomal
LOC705677	Ribosomal
LOC705840	Ribosomal
LOC705979	Ribosomal
LOC705988	Ribosomal
LOC706082	Ribosomal
LOC706087	Ribosomal
LOC706177	Ribosomal
LOC706181	Ribosomal
LOC706340	Ribosomal
LOC706492	Ribosomal
LOC706496	Ribosomal
LOC706532	Ribosomal
LOC706606	Ribosomal
LOC706712	Ribosomal
LOC706754	Ribosomal
LOC706793	Ribosomal
LOC706910	Ribosomal
LOC707072	Ribosomal
LOC707085	Ribosomal
LOC707090	Ribosomal
LOC707117	Ribosomal
LOC707182	Ribosomal
LOC707204	Ribosomal
LOC707342	Ribosomal
LOC707358	Ribosomal
LOC707369	Ribosomal
LOC707414	Ribosomal
LOC707437	Ribosomal
LOC707834	Ribosomal
LOC707861	Ribosomal
LOC708074	Ribosomal
LOC708085	Ribosomal
LOC708118	Ribosomal
LOC708140	Ribosomal
LOC708147	Ribosomal
LOC708154	Ribosomal
LOC708221	Ribosomal
LOC708405	Ribosomal
LOC708492	Ribosomal
LOC708539	Ribosomal
LOC708603	Ribosomal
LOC708644	Ribosomal
LOC708673	Ribosomal
LOC708782	Ribosomal
LOC708791	Ribosomal
LOC708800	Ribosomal
LOC708815	Ribosomal
LOC708833	Ribosomal
LOC708995	Ribosomal
LOC709045	Ribosomal
LOC709086	Ribosomal
LOC709128	Ribosomal
LOC709201	Ribosomal
LOC709241	Ribosomal
LOC709255	Ribosomal
LOC709376	Ribosomal
LOC709444	Ribosomal
LOC709462	Ribosomal
LOC709583	Ribosomal
LOC709650	Ribosomal
LOC709678	Ribosomal
LOC709778	Ribosomal
LOC709820	Ribosomal
LOC710038	Ribosomal
LOC710287	Ribosomal
LOC710317	Ribosomal
LOC710331	Ribosomal
LOC710477	Ribosomal
LOC710502	Ribosomal
LOC710558	Ribosomal
LOC710583	Ribosomal
LOC710595	Ribosomal
LOC710642	Ribosomal
LOC710644	Ribosomal
LOC710665	Ribosomal
LOC710726	Ribosomal
LOC710859	Ribosomal
LOC710877	Ribosomal
LOC711043	Ribosomal
LOC711174	Ribosomal
LOC711318	Ribosomal
LOC711324	Ribosomal
LOC711449	Ribosomal
LOC711491	Ribosomal
LOC711644	Ribosomal
LOC711714	Ribosomal
LOC711760	Ribosomal
LOC712160	Ribosomal
LOC712267	Ribosomal
LOC712274	Ribosomal
LOC712555	Ribosomal
LOC712599	Ribosomal
LOC712630	Ribosomal
LOC712987	Ribosomal
LOC713060	Ribosomal
LOC713382	Ribosomal
LOC713469	Ribosomal
LOC713497	Ribosomal
LOC713514	Ribosomal
LOC713714	Ribosomal
LOC713984	Ribosomal
LOC713991	Ribosomal
LOC714106	Ribosomal
LOC714120	Ribosomal
LOC714171	Ribosomal
LOC714185	Ribosomal
LOC714598	Ribosomal
LOC714620	Ribosomal
LOC714656	Ribosomal
LOC714700	Ribosomal
LOC714782	Ribosomal
LOC714801	Ribosomal
LOC714855	Ribosomal
LOC715037	Ribosomal
LOC715041	Ribosomal
LOC715043	Ribosomal
LOC715154	Ribosomal
LOC715166	Ribosomal
LOC715668	Ribosomal
LOC715711	Ribosomal
LOC715814	Ribosomal
LOC716075	Ribosomal
LOC716126	Ribosomal
LOC716142	Ribosomal
LOC716150	Ribosomal
LOC716320	Ribosomal
LOC716530	Ribosomal
LOC716735	Ribosomal
LOC716997	Ribosomal
LOC717053	Ribosomal
LOC717246	Ribosomal
LOC717286	Ribosomal
LOC717289	Ribosomal
LOC717349	Ribosomal
LOC717450	Ribosomal
LOC717674	Ribosomal
LOC717763	Ribosomal
LOC717779	Ribosomal
LOC717801	Ribosomal
LOC717838	Ribosomal
LOC717846	Ribosomal
LOC718020	Ribosomal
LOC718153	Ribosomal
LOC718267	Ribosomal
LOC718356	Ribosomal
LOC718357	Ribosomal
LOC718478	Ribosomal
LOC718556	Ribosomal
LOC718596	Ribosomal
LOC718737	Ribosomal
LOC718979	Ribosomal
LOC719029	Ribosomal
LOC719242	Ribosomal
LOC719244	Ribosomal
LOC719289	Ribosomal
LOC719770	Ribosomal
LOC719947	Ribosomal
LOC720019	Ribosomal
LOC720167	Ribosomal
LOC720748	Ribosomal
LOC721192	Ribosomal
LOC721751	Ribosomal
LOC721996	Ribosomal
LOC722113	Ribosomal
LOC722545	Ribosomal
LOC722876	Ribosomal
RPL10	Ribosomal
RPL10A	Ribosomal
RPL10L	Ribosomal
RPL11	Ribosomal
RPL12	Ribosomal
RPL13	Ribosomal
RPL13A	Ribosomal
RPL14	Ribosomal
RPL15	Ribosomal
RPL17	Ribosomal
RPL18	Ribosomal
RPL18A	Ribosomal
RPL19	Ribosomal
RPL21	Ribosomal
RPL22	Ribosomal
RPL22L1	Ribosomal
RPL23	Ribosomal
RPL23A	Ribosomal
RPL24	Ribosomal
RPL26	Ribosomal
RPL26L1	Ribosomal
RPL27	Ribosomal
RPL27A	Ribosomal
RPL28	Ribosomal
RPL29	Ribosomal
RPL3	Ribosomal
RPL30	Ribosomal
RPL31	Ribosomal
RPL32	Ribosomal
RPL34	Ribosomal
RPL35	Ribosomal
RPL35A	Ribosomal
RPL36	Ribosomal
RPL36AL	Ribosomal
RPL37	Ribosomal
RPL37A	Ribosomal
RPL37A-1	Ribosomal
RPL38	Ribosomal
RPL39	Ribosomal
RPL39L	Ribosomal
RPL3L	Ribosomal
RPL4	Ribosomal
RPL41	Ribosomal
RPL5	Ribosomal
RPL6	Ribosomal
RPL7	Ribosomal
RPL7A	Ribosomal
RPL7L1	Ribosomal
RPL8	Ribosomal
RPL9	Ribosomal
RPLP0	Ribosomal
RPLP1	Ribosomal
RPLP2	Ribosomal
RPS10	Ribosomal
RPS11	Ribosomal
RPS12	Ribosomal
RPS13	Ribosomal
RPS14	Ribosomal
RPS15	Ribosomal
RPS15A	Ribosomal
RPS16	Ribosomal
RPS17	Ribosomal
RPS18	Ribosomal
RPS19	Ribosomal
RPS19BP1	Ribosomal
RPS2	Ribosomal
RPS20	Ribosomal
RPS21	Ribosomal
RPS23	Ribosomal
RPS24	Ribosomal
RPS25	Ribosomal
RPS26	Ribosomal
RPS27	Ribosomal
RPS27A	Ribosomal
RPS27A-1	Ribosomal
RPS27L	Ribosomal
RPS28	Ribosomal
RPS29	Ribosomal
RPS3	Ribosomal
RPS4X	Ribosomal
RPS4Y1	Ribosomal
RPS4Y2	Ribosomal
RPS5	Ribosomal
RPS6KA1	Ribosomal
RPS6KA2	Ribosomal
RPS6KA3	Ribosomal
RPS6KA4	Ribosomal
RPS6KA5	Ribosomal
RPS6KA6	Ribosomal
RPS6KB1	Ribosomal
RPS6KB2	Ribosomal
RPS6KC1	Ribosomal
RPS6KL1	Ribosomal
RPS7	Ribosomal
RPS8	Ribosomal
RPS9	Ribosomal
RPSA	Ribosomal
LOC100423136	Mitochondrial
LOC100423866	Mitochondrial
LOC100425012	Mitochondrial
LOC100425230	Mitochondrial
LOC100425700	Mitochondrial
LOC100426562	Mitochondrial
LOC100427337	Mitochondrial
LOC100427705	Mitochondrial
LOC100429589	Mitochondrial
LOC100429934	Mitochondrial
LOC100430397	Mitochondrial
LOC100430580	Mitochondrial
LOC106992283	Mitochondrial
LOC106992611	Mitochondrial
LOC106993150	Mitochondrial
LOC106993325	Mitochondrial
LOC106994877	Mitochondrial
LOC106995294	Mitochondrial
LOC106996000	Mitochondrial
LOC106996051	Mitochondrial
LOC106996230	Mitochondrial
LOC106996824	Mitochondrial
LOC106996920	Mitochondrial
LOC106997075	Mitochondrial
LOC106997368	Mitochondrial
LOC106997494	Mitochondrial
LOC106997886	Mitochondrial
LOC106998010	Mitochondrial
LOC106998133	Mitochondrial
LOC106998783	Mitochondrial
LOC106998836	Mitochondrial
LOC106998857	Mitochondrial
LOC106999488	Mitochondrial
LOC106999579	Mitochondrial
LOC107000216	Mitochondrial
LOC107000220	Mitochondrial
LOC107000653	Mitochondrial
LOC107000665	Mitochondrial
LOC107000931	Mitochondrial
LOC107000976	Mitochondrial
LOC114669720	Mitochondrial
LOC114669858	Mitochondrial
LOC114670386	Mitochondrial
LOC114671073	Mitochondrial
LOC114672439	Mitochondrial
LOC114673096	Mitochondrial
LOC114673694	Mitochondrial
LOC114673956	Mitochondrial
LOC114674124	Mitochondrial
LOC114674848	Mitochondrial
LOC114675319	Mitochondrial
LOC114675509	Mitochondrial
LOC114675539	Mitochondrial
LOC114676443	Mitochondrial
LOC114677410	Mitochondrial
LOC114678228	Mitochondrial
LOC114678786	Mitochondrial
LOC114678805	Mitochondrial
LOC114678889	Mitochondrial
LOC114679364	Mitochondrial
LOC114679428	Mitochondrial
LOC114680400	Mitochondrial
LOC693728	Mitochondrial
LOC693766	Mitochondrial
LOC693799	Mitochondrial
LOC693813	Mitochondrial
LOC693843	Mitochondrial
LOC694182	Mitochondrial
LOC694260	Mitochondrial
LOC695041	Mitochondrial
LOC695277	Mitochondrial
LOC695671	Mitochondrial
LOC695732	Mitochondrial
LOC695949	Mitochondrial
LOC696031	Mitochondrial
LOC696144	Mitochondrial
LOC696244	Mitochondrial
LOC696696	Mitochondrial
LOC696890	Mitochondrial
LOC696956	Mitochondrial
LOC697409	Mitochondrial
LOC697416	Mitochondrial
LOC697510	Mitochondrial
LOC697678	Mitochondrial
LOC698075	Mitochondrial
LOC698302	Mitochondrial
LOC698305	Mitochondrial
LOC698520	Mitochondrial
LOC698522	Mitochondrial
LOC698715	Mitochondrial
LOC699117	Mitochondrial
LOC699137	Mitochondrial
LOC699779	Mitochondrial
LOC700087	Mitochondrial
LOC700815	Mitochondrial
LOC701131	Mitochondrial
LOC701224	Mitochondrial
LOC701236	Mitochondrial
LOC701346	Mitochondrial
LOC701661	Mitochondrial
LOC701964	Mitochondrial
LOC701966	Mitochondrial
LOC702309	Mitochondrial
LOC702427	Mitochondrial
LOC702581	Mitochondrial
LOC703345	Mitochondrial
LOC703370	Mitochondrial
LOC703571	Mitochondrial
LOC704076	Mitochondrial
LOC704336	Mitochondrial
LOC704440	Mitochondrial
LOC704917	Mitochondrial
LOC704978	Mitochondrial
LOC705066	Mitochondrial
LOC705178	Mitochondrial
LOC705183	Mitochondrial
LOC705282	Mitochondrial
LOC705476	Mitochondrial
LOC705494	Mitochondrial
LOC705840	Mitochondrial
LOC705988	Mitochondrial
LOC706366	Mitochondrial
LOC706686	Mitochondrial
LOC706691	Mitochondrial
LOC706710	Mitochondrial
LOC707114	Mitochondrial
LOC707227	Mitochondrial
LOC707476	Mitochondrial
LOC708221	Mitochondrial
LOC708562	Mitochondrial
LOC708673	Mitochondrial
LOC708979	Mitochondrial
LOC709495	Mitochondrial
LOC709894	Mitochondrial
LOC710274	Mitochondrial
LOC711183	Mitochondrial
LOC711417	Mitochondrial
LOC711634	Mitochondrial
LOC711636	Mitochondrial
LOC711644	Mitochondrial
LOC711899	Mitochondrial
LOC712330	Mitochondrial
LOC712886	Mitochondrial
LOC713028	Mitochondrial
LOC713467	Mitochondrial
LOC713542	Mitochondrial
LOC715179	Mitochondrial
LOC715327	Mitochondrial
LOC715730	Mitochondrial
LOC715928	Mitochondrial
LOC716130	Mitochondrial
LOC716730	Mitochondrial
LOC716946	Mitochondrial
LOC717349	Mitochondrial
LOC717607	Mitochondrial
LOC717879	Mitochondrial
LOC717923	Mitochondrial
LOC718356	Mitochondrial
LOC718390	Mitochondrial
LOC718596	Mitochondrial
LOC718711	Mitochondrial
LOC718712	Mitochondrial
LOC718745	Mitochondrial
LOC719688	Mitochondrial
LOC720015	Mitochondrial
LOC721639	Mitochondrial
LOC721815	Mitochondrial
LOC723069	Mitochondrial
LOC100430012	Ig Variable
LOC106992425	Ig Variable
LOC106992444	Ig Variable
LOC106993048	Ig Variable
LOC106993055	Ig Variable
LOC106993056	Ig Variable
LOC106993058	Ig Variable
LOC106993063	Ig Variable
LOC106993064	Ig Variable
LOC106993071	Ig Variable
LOC106993140	Ig Variable
LOC106993141	Ig Variable
LOC106993142	Ig Variable
LOC106993143	Ig Variable
LOC106993144	Ig Variable
LOC106995637	Ig Variable
LOC106995900	Ig Variable
LOC106996003	Ig Variable
LOC106998680	Ig Variable
LOC106999604	Ig Variable
LOC106999608	Ig Variable
LOC106999609	Ig Variable
LOC106999610	Ig Variable
LOC106999615	Ig Variable
LOC106999616	Ig Variable
LOC106999617	Ig Variable
LOC106999618	Ig Variable
LOC106999619	Ig Variable
LOC106999620	Ig Variable
LOC106999621	Ig Variable
LOC106999623	Ig Variable
LOC106999624	Ig Variable
LOC106999628	Ig Variable
LOC106999629	Ig Variable
LOC106999631	Ig Variable
LOC106999633	Ig Variable
LOC107000570	Ig Variable
LOC107000576	Ig Variable
LOC107000577	Ig Variable
LOC107000578	Ig Variable
LOC107000579	Ig Variable
LOC107000581	Ig Variable
LOC107000585	Ig Variable
LOC107000586	Ig Variable
LOC114669771	Ig Variable
LOC114669802	Ig Variable
LOC114670549	Ig Variable
LOC114670550	Ig Variable
LOC114671797	Ig Variable
LOC114671809	Ig Variable
LOC114679692	Ig Variable
LOC114679693	Ig Variable
LOC114679694	Ig Variable
LOC114679696	Ig Variable
LOC114679699	Ig Variable
LOC114679700	Ig Variable
LOC114679702	Ig Variable
LOC114679703	Ig Variable
LOC114679704	Ig Variable
LOC114679707	Ig Variable
LOC114679710	Ig Variable
LOC114679711	Ig Variable
LOC114679713	Ig Variable
LOC114679728	Ig Variable
LOC114679729	Ig Variable
LOC114679730	Ig Variable
LOC114679733	Ig Variable
LOC114679735	Ig Variable
LOC114679736	Ig Variable
LOC700696	Ig Variable
LOC701068	Ig Variable
LOC701240	Ig Variable
LOC701407	Ig Variable
LOC701600	Ig Variable
LOC701772	Ig Variable
LOC701976	Ig Variable
LOC702421	Ig Variable
LOC703139	Ig Variable
LOC703375	Ig Variable
LOC703610	Ig Variable
LOC706869	Ig Variable
LOC707007	Ig Variable
LOC707181	Ig Variable
LOC707609	Ig Variable
LOC708249	Ig Variable
LOC708547	Ig Variable
LOC708976	Ig Variable
LOC709066	Ig Variable
LOC709162	Ig Variable
LOC709703	Ig Variable
LOC709793	Ig Variable
LOC709890	Ig Variable
LOC714310	Ig Variable
LOC714419	Ig Variable
LOC714894	Ig Variable
LOC714939	Ig Variable
LOC715165	Ig Variable
LOC715260	Ig Variable
LOC715358	Ig Variable
LOC715400	Ig Variable
LOC715543	Ig Variable
LOC715594	Ig Variable
LOC715733	Ig Variable
LOC719378	Ig Variable
LOC720452	Ig Variable
LOC720890	Ig Variable
LOC720899	Ig Variable
LOC720904	Ig Variable
LOC720918	Ig Variable
LOC720935	Ig Variable
LOC720974	Ig Variable
LOC720985	Ig Variable
LOC721002	Ig Variable
LOC721017	Ig Variable
LOC721043	Ig Variable
LOC721083	Ig Variable
LOC721089	Ig Variable
LOC721104	Ig Variable
LOC721108	Ig Variable
LOC721116	Ig Variable
LOC721119	Ig Variable
LOC721132	Ig Variable
LOC721139	Ig Variable
LOC721353	Ig Variable
LOC722278	Ig Variable
LOC723533	Ig Variable
LOC723660	Ig Variable
