# Supplementary material for: Enhanced interpretation of immune cell phenotype and function through a rhesus macaque single-cell atlas
Source: Cell Genom. 2025 Apr 14;5(5):100849. doi: 10.1016/j.xgen.2025.100849 (PMC12143338; doi:10.1016/j.xgen.2025.100849)
Supplement: Table S8. The reference set of rhesus macaque V/D/J segments used for TCR detection, related to STAR Methods [file mmc10.xlsx]

## Sheet: Table S8
Name	Segment	Type	Chain	Sequence
TRAC*01-IMGT	TRAC	C-REGION	TRA	TATCCAGAACCCTGACCCTGCCGTGTACCAGCTGAGAGGCTCTAAATCCAATGACACCTCTGTCTGCCTATTTACTGATTTTGATTCTGTAATGAATGTGTCACAAAGCAAGGATTCTGACGTGCATATCACAGACAAAACTGTGCTAGACATGAGGTCTATGGACTTTAAGAGCAACGGTGCTGTGGCCTGGAGCAACAAATCCGATTTTGCATGTACAAGCGCCTTCAAGGACAGCGTTATTCCAGCAGACACCTTCTTCCCCGGCACAGAAAGTGTCTGTGATGCCAACCTGGTTGAGAAAAGCTTTGAAACAGATATGAACCTAAACTTTCAAAACCTGTCAGTGATTGGGTTCCGAATCCTCCTCCTGAAAGTGGCCGGGTTTAATCTGCTCAT…
TRAC*02-IMGT	TRAC	C-REGION	TRA	TATCCAGAACCCTGACCCTGCCGTGTACCAGCTGAGAGGCTCTAAATCCAATGACACCTCTGTCTGCCTATTTACTGATTTTGATTCTGTAATGAATGTGTCACAAAGCAAGGATTCTGACGTGCATATCACAGACAAAACTGTGCTAGACATGAGGTCTATGGACTTTAAGAGCAACGGTGCTGTGGCCTGGAGCAACAAATCCAATTTTGCATGTACAAGCGCCTTCAAGGACAGCGTTATTCCAGCAGACACCTTCTTCCCCGGCACAGAAAGTGTCTGTGATGCCAACCTGGTTGAGAAAAGCTTTGAAACAGATATGAACCTAAACTTTCAAAACCTGTCAGTGATTGGGTTCCGAATCCTCCTCCTGAAAGTGGCCGGGTTTAATCTGCTCAT…
TRAJ1*01-P-IMGT	TRAJ1	J-REGION	TRA	TATGAAGGTGTTACCTCCCAGTAGCAATTTGGCAAAGGAACCAGAGTTTCCATTTCTCACC
TRAJ10*01-IMGT	TRAJ10	J-REGION	TRA	TACTCATGGGAGGAGGAAACAAACTCACCTTTGGGACAGGCACTCAGCTAAAAGTGGAACTGA
TRAJ11*01-IMGT	TRAJ11	J-REGION	TRA	GAATTCAGGATACAGCACACTCACCTTTGGGAAGGGGACAATGCTTCTAGTCTTTCCAG
TRAJ12*01-IMGT	TRAJ12	J-REGION	TRA	GATGGATGGCGGCTATAAATTGATCTTTGGGAGTGGGACCAGACTCCTGGTCAGGCCTG
TRAJ12*02-IMGT	TRAJ12	J-REGION	TRA	GATGGATAGCGACTATAAATTGATCTTTGGGAGTGGGACCAGACTCCTGGTCAGGCCTG
TRAJ13*01-IMGT	TRAJ13	J-REGION	TRA	GAATTCTGGAAGCTACCAGAAAGTTACCTTTGGAAATGGAACAAAGCTCCAAGTCATCCCAA
TRAJ14*01-ORF-IMGT	TRAJ14	J-REGION	TRA	TGTGATTTATAACACATTCATCTCTGGGAGTGGGACAAGATTATCAGTAAAACCTG
TRAJ15*01-ORF-IMGT	TRAJ15	J-REGION	TRA	CAACCAGGCTGGAACTGCACTGATCTTTGTGAAGGGAACCACCTTATCAGTGAGTTCCA
TRAJ15*02-IMGT	TRAJ15	J-REGION	TRA	CAACCAGGCTGGAACTGCACTGATCTTTGGGAAGGGAACCACCTTATCAGTGAGTTCCA
TRAJ16*01-IMGT	TRAJ16	J-REGION	TRA	GTTTTCAGATGGCCAGAAGCTGCTCTTTGGAAGGGGGACCATGTTAAAGGTGGATCTTA
TRAJ17*01-IMGT	TRAJ17	J-REGION	TRA	GATCAATGTTGCAAGCAACAAGCTAACTTTTGGAGGAGGAACCAGGGTGCTAGTTAAACCAA
TRAJ18*01-IMGT	TRAJ18	J-REGION	TRA	CGACAGAGGCTCAACCCTGGGGAAGCTATACTTTGGAAGAGGAACTCAGTTGACTGTCTGGCCTG
TRAJ19*01-ORF-IMGT	TRAJ19	J-REGION	TRA	CTATCAAAGATTTTACAAGTTCAGCTTTGGAAAGTCATCCAAATATAATGTCACTCCAA
TRAJ19*02-ORF-IMGT	TRAJ19	J-REGION	TRA	CTATCAAAGATTTTACAAGTTCAGCTTTGGAAAGTCATCCAAATGTAATGTCACTCCAA
TRAJ2*01-IMGT	TRAJ2	J-REGION	TRA	GAATACTGGAGGAACAATTGATAAACTCACATTTGGGAAAGGAACCCATGTGTTCATTATATCTG
TRAJ2*02-IMGT	TRAJ2	J-REGION	TRA	GAATACTGGAGGAACAATTGATAAACTCACATTTGGGAAAGGAACCCATGTGTTCATTTTATCTG
TRAJ20*01-ORF-IMGT	TRAJ20	J-REGION	TRA	CTCTAACAACTACAAGCTCAGCTTTGGAGCCAGAACCACAGTAACTGTAAGAGCAA
TRAJ20*02-IMGT	TRAJ20	J-REGION	TRA	CTCTAACAACTACAAGCTCAGCTTTGGAGCCGGAACCACAGTAACTGTAAGAGCAA
TRAJ20*w02	TRAJ20	J-REGION	TRA	CTCTAACGACTACAAGCTCAGCTTTGGAGCCGGAACCACAGTAACTGTAAGAGCAA
TRAJ21*01-IMGT	TRAJ21	J-REGION	TRA	ACAACTTCAACAAATTTTACTTTGGATCTGGGACCAAACTCAATGTAAAACCAA
TRAJ22*01-IMGT	TRAJ22	J-REGION	TRA	TTCTTCTGATTCTGGCTGGCAACTGACCTTTGGATCTGGGACACAATTGACCGTTGTACCTG
TRAJ22*02-IMGT	TRAJ22	J-REGION	TRA	TTCTTCTGATTCTGGCTGGCAACTGACCTTTGGATCTGGGACACAATTGACCATTGTACCTG
TRAJ23*01-IMGT	TRAJ23	J-REGION	TRA	GAATTATAACCAGGCAGGAAAGCTTATCTTCGGACAGGGAACCGAGTTATCTGTGAAGCCCA
TRAJ24*01-IMGT	TRAJ24	J-REGION	TRA	GACAACTGACAGCTGGGGGAAATTGCAGTTTGGAGCGGGGACCCAGGTTGTGGTCATACCAG
TRAJ25*01-IMGT	TRAJ25	J-REGION	TRA	AGAAGGACAAAGCTTCTCCTTTATCTTTGGGAAGGGGACAAGGCTGCTTGTCAAGCCAA
TRAJ26*01-IMGT	TRAJ26	J-REGION	TRA	GGATAACTATGGTCAGAATTTGATCTTCGGTCCCGGAACCAGATTGTCCGTGCTGCCCT
TRAJ26*02-IMGT	TRAJ26	J-REGION	TRA	GGATAACTATGGTCAGAATTTTATCTTCGGTCCCGGAACCAGATTGTCCGTGCTGCCTT
TRAJ27*01-IMGT	TRAJ27	J-REGION	TRA	AACACCAATGCAGACAAATTAACCTTTGGGGATGGGACTACGCTCATTGTGAAGCCAA
TRAJ27*w02	TRAJ27	J-REGION	TRA	AACACCAATGCAGGCAAATTAACCTTTGGGGATGGGACTACGCTCATTGTGAAGCCAA
TRAJ28*01-IMGT	TRAJ28	J-REGION	TRA	ATACTCTGGGGCTGGGAGTTACCAACTCACTTTCGGGAAGGGGACCAAACTCTCGGTCATACCAA
TRAJ29*01-IMGT	TRAJ29	J-REGION	TRA	GAATTCAGGAAACAGAGCTCTTGTCTTTGGAAAGGGCACAAGACTTTCTGTGATTCCAA
TRAJ3*01-IMGT	TRAJ3	J-REGION	TRA	GGGTACAGCAGTGCTTCCAAGATCATCTTTGGATCAGGGACCAGACTGAGCATCCAGCCAA
TRAJ30*01-IMGT	TRAJ30	J-REGION	TRA	GAACAGAGATGACAAAATCATCTTTGGAAAAGGGACACGACTTCATATTCTCCCCA
TRAJ31*01-IMGT	TRAJ31	J-REGION	TRA	AAATAACAATGACAGAGTCATCTTTGGAGATGGAACTCAGCTGGTGGTGAAGCCCA
TRAJ31*w02	TRAJ31	J-REGION	TRA	AAATAACAATGCCAGAGTCATCTTTGGAGATGGAACTCAGCTGGTGGTGAAGCCCA
TRAJ32*01-IMGT	TRAJ32	J-REGION	TRA	GAATTATGGCGGTAGTGGAAACAAGCTCATCTTTGGAACTGGCACTCTGCTTGCTGTCCAGCCAA
TRAJ32*02-IMGT	TRAJ32	J-REGION	TRA	GAATTATGGCGGTAGTGGAAACAAGCTCATCTTTGGAACTGGCACTCTGCTTGCTGTTCAGCCAA
TRAJ33*01-IMGT	TRAJ33	J-REGION	TRA	GGATAGCAACTATCAGTTAATCTGGGGCGCTGGGACCAAGCTAATTATAAAGCCAG
TRAJ34*01-IMGT	TRAJ34	J-REGION	TRA	CATAACGCCAACAAGCTCATCTTTGGGACTGGGACCAGATTACAAGTCTTTCCAA
TRAJ34*02-IMGT	TRAJ34	J-REGION	TRA	CTTATAACGCCAACAAGCTCATCTTTGGGACTGGGACCAGATTACAAGTCTTTCCAA
TRAJ35*01-IMGT	TRAJ35	J-REGION	TRA	ATAGGCTTTGGGAATGTGTTGCATTTCGGGTCCGGCACTCAAGTGATTGTTTTACCAC
TRAJ35*02-IMGT	TRAJ35	J-REGION	TRA	ATAGGCTTTGGGAACGTGTTGCATTTCGGGTCTGGCACTCAAGTGATTGTTTTACCAC
TRAJ36*01-IMGT	TRAJ36	J-REGION	TRA	CAAACTGGGGTAAACAACCTCTTCTTTGGGACTGGAACAAGACTCACCGTTCTTCCCT
TRAJ37*01-IMGT	TRAJ37	J-REGION	TRA	GCCTCTAGCAACACAGGCAAACTGATCTTTGGACAAGGGACAACTTTACAAGTACAACCAG
TRAJ38*01-IMGT	TRAJ38	J-REGION	TRA	AATGCTGGCAACAACCGTAAGCTGATTTGGGGATTGGGAACAAGCCTGGCAGTAAATCCAA
TRAJ39*01-IMGT	TRAJ39	J-REGION	TRA	GAATAATAATGCAGGCAACGTGCTCACATTTGGAGGGGGAACAAGGTTAATGGTCAAACCCC
TRAJ4*01-IMGT	TRAJ4	J-REGION	TRA	GTTTTCTGGTGGCTACGATAAGCTGATTTTTGGAGGAGGGACCAGGCTGGCTGTACACCCAT
TRAJ40*01-IMGT	TRAJ40	J-REGION	TRA	CTACCACAGGAAACTACAAATACATCTTTGGAACAGGCACCAGGCTGAATGTTTTAGCAA
TRAJ40*w02	TRAJ40	J-REGION	TRA	CTACCACAGGAAACTACAAATACATCTTTGGAACAGGCACCAAGCTGAATGTTTTAGCAA
TRAJ41*01-IMGT	TRAJ41	J-REGION	TRA	AACTCAAACTCCGGGTATGCACTGAACTTCGGCAAAGGCACCTCGCTGTTGGTCACACCCC
TRAJ42*01-IMGT	TRAJ42	J-REGION	TRA	GAATTATGGAGGAAGCCGAGGAAATCTCATCTTTGGAAAAGGCACTAAACTCTCTGTTAAACCAA
TRAJ42*02-IMGT	TRAJ42	J-REGION	TRA	GAATTATGGAGGAAGCCAAGGAAATCTCATCTTTGGAAAAGGCACTAAACTCTCTGTTAAACCAA
TRAJ42*w02	TRAJ42	J-REGION	TRA	GAATTATGGAGGAAGCCAAGGAAATCTCATCTTTGGAAAAGGCACGAAACTCTCTGTTAAACCAA
TRAJ43*01-IMGT	TRAJ43	J-REGION	TRA	CAACAACAATGACATACGCTTTGGAGCAGGGACCAGACTGACAGTAAAACCAA
TRAJ43*w02	TRAJ43	J-REGION	TRA	CAATAACAATGACATGCGCTTTGGAGCAGGGACCAGACTGACAGTAAAACCAA
TRAJ44*01-IMGT	TRAJ44	J-REGION	TRA	AAACACCGGCATTGCCAGTAAACTCACCTTTGGGACTGGAACAAGACTTCAGGTCACCCTTG
TRAJ44*02-IMGT	TRAJ44	J-REGION	TRA	AAACACCAGCATTGCCAGTAAACTCACCTTTGGGACTGGAACAAGACTTCAGGTCACCCTTG
TRAJ45*01-IMGT	TRAJ45	J-REGION	TRA	GTATTCAGGAGGAAGTGCTAACAGACTCACCTTTGGCAAAGGGACTCATCTAATCGTCCAGCCCT
TRAJ45*02-IMGT	TRAJ45	J-REGION	TRA	GTATTCAGGAGGAAGTGCTGACAGACTCACCTTTGGCAAAGGGACTCGTCTAATCGTCCAGCCCT
TRAJ46*01-IMGT	TRAJ46	J-REGION	TRA	GAAGAAAAGCAGCGGAGATAAGCTGACTTTTGGGACCGGGACTCGTTTAGCAGTTAGGCCCA
TRAJ47*01-IMGT	TRAJ47	J-REGION	TRA	GGACTATGGAAACAAGCTGATCTTCGGCACAGGAACCATTCTGAGAGTCAAGCCTT
TRAJ48*01-IMGT	TRAJ48	J-REGION	TRA	GTCTAACTTTGGAAATGAGAAATTAACCTTTGGGACTGGAACAAGACTCACCATTATACCCA
TRAJ49*01-IMGT	TRAJ49	J-REGION	TRA	AACACCGGTAACCAGTTGTATTTTGGGAAAGGGACAAGTTTGACAGTCATTCCAA
TRAJ49*02-IMGT	TRAJ49	J-REGION	TRA	AACACCGGTAACCAGTTGTATTTTGGGACAGGGACAAGTTTGACAGTCATTCCAA
TRAJ5*01-IMGT	TRAJ5	J-REGION	TRA	GGACACGGGCAGGAGAGCACTTACTTTTGGGAGTGGAACAAGACTCCAAGTGAAACCAA
TRAJ50*01-IMGT	TRAJ50	J-REGION	TRA	GACAACCTCCTACAACAAGCTGATGTTTGGGCGGGGGACAAGCTTATCAGTCATTCCAA
TRAJ51*01-ORF-IMGT	TRAJ51	J-REGION	TRA	GATGCGTGACAGCTATGAGAAGCTGATATTTGGAAAGGAGACACGACTAACCGTGAAGTCAA
TRAJ52*01-IMGT	TRAJ52	J-REGION	TRA	TAATGCTGGTGGTGCTGGCTATGGAAAGCTGACATTTGGACAAGGGACCATCTTGACTGTCTATCCAA
TRAJ52*02-IMGT	TRAJ52	J-REGION	TRA	TAATGCTGGTGGTGCTGGCTATGGAAAGCTGACATTTGGACAAGGGACCATCTTGACTGTCTACCCAA
TRAJ53*01-IMGT	TRAJ53	J-REGION	TRA	GAATAGTGGAAGTAGCAACTATAAACTGACATTTGGAAAAGGAACTCTCTTAACTGTGAATCCAA
TRAJ54*01-IMGT	TRAJ54	J-REGION	TRA	TGTAACTCAGGGAGCCCAGAAGCTGGTATTTGGCCAAGGAACCAGGCTGAGCATCAACCTGA
TRAJ55*01-P-IMGT	TRAJ55	J-REGION	TRA	CAAGTGCTGGTAATGCTCCTGTTGGGGGAAGGGAATGAGCACAAAAATAAATCCAA
TRAJ56*01-IMGT	TRAJ56	J-REGION	TRA	GATACTGGAGCCAATAATAAGCTGACATTTGGAAAAGGAGTAACTCTGAATGTTAGACCAG
TRAJ57*01-IMGT	TRAJ57	J-REGION	TRA	AACTCAGGGCGGATCTGAAAAGCTCGTCTTTGGAAAGGGAACAAAACTGACAGTAAACCCAT
TRAJ58*01-IMGT	TRAJ58	J-REGION	TRA	TTAACAAACCGGTGGCTCTAGGTTGACCTTTGGGGAAGGAACACAGCTCACAGTGAATCCTG
TRAJ6*01-IMGT	TRAJ6	J-REGION	TRA	GCATCAGGAGGAGGCTACGTACTTACATTTGGAAGAGGAACCAGTCTTATTGTTCATCCGT
TRAJ60*01-IMGT	TRAJ60	J-REGION	TRA	GAAGAACACCGAGATGCTCAACTTTGGGAAGGGGACTGAGTTAAGTGTGAGCCTGG
TRAJ60*02-IMGT	TRAJ60	J-REGION	TRA	GAAGAACACCGAGATGCTCAACTTTGGGAAGGGGACTGGGTTAAGTGTGAGCCTGG
TRAJ60*w02	TRAJ60	J-REGION	TRA	GAAGAACACCGAGATGCTCAACTTTGGGAAGGGGACTGAGCTAAGTGTGAGCCTGG
TRAJ61*01-ORF-IMGT	TRAJ61	J-REGION	TRA	GTACCGGGTTAATAGGAAACTGACATTTGGAGCCAGCACTAGAGGAATCATGAAACTCA
TRAJ7*01-IMGT	TRAJ7	J-REGION	TRA	CTATGGGAACAACAGACTCGCTTTTGGGAAGGGGACCCAAGTGGTGGTCATACCAA
TRAJ7*w02	TRAJ7	J-REGION	TRA	CTATGGGAACAACAGACTCGCTTTTGGGAAGGGGACCCAAGTGGTGATCATACCAA
TRAJ8*01-IMGT	TRAJ8	J-REGION	TRA	GAACACAGGCTTTCAGAAACTCGTATTCGGAACTGGCACACAACTTCTGGTCAGTCCAA
TRAJ9*01-IMGT	TRAJ9	J-REGION	TRA	GAAATACTGGAGGCTTCAAAACTGTCTTTGGAGCAGGAACAAAACTATTTGTTGAAGCAA
TRAV10*01-IMGT	TRAV10	L-REGION+V-REGION	TRA	TGAAGAAGCGTCTGAGGACCTGCTTGGTGATTTTGTGGCTTTATTTTTATAGGGGAAGTGGCAAAAACCAAGTGGAGCAGAGTCCTCAGTCCCTGATCATCCTAGAGGGAAAGAACTGCACTCTTCAATGCAATTATACAGTGAGCCCCTTCAGCAACTTAAGGTGGTATAAGCAAGATACTGGGAAAGGTCCCATTTCCCTGACAATCATGACTTTCAGTGAGAACACAAAGTCGAATGGAAGGTACACAGCAACTCTGGATGCAGACACCAAGCAAAGCTCTCTGCACATCACAGCCGCCCAGCTCAGTGATTCAGCCTCCTACATCTGTGTGGTGAGCG
TRAV1-1*01-IMGT	TRAV1-1	L-REGION+V-REGION	TRA	TGTGGGGAGCTTTCCTTCTTTATGTCTCCATGAAGATGGGAGGCACTGCAGGACAAAGCCTTGAGCAGCCCTCTGAAGTGACAGCTGTGGAAGGAGCCATTGTCCAGATAAACTGCACGTACCAGACATCTAGGTTTGATGGGCTGTCTTGGTACCAGCAACATGATGGCGGAGCACCCACATTTCTTTCTTACAATGCTCTGGATGGTTTGGAGGAGAGAGGTCATTTTTCTTCATTCCTTAGTCGCTCTGATAGTTATGGTTACCTCCTTCTACAGGAGCTCCAGATGAAAGACTCTGCCTCTTACTTCTGTGCTGTGAGAGA
TRAV1-1*02-IMGT	TRAV1-1	L-REGION+V-REGION	TRA	TGTGGGGAGCTTTCCTTCTTTATGTCTCCATGAAGATGGGAGGCACTGCAGGACAAAGCCTTGAGCAGCCCTCTGAAGTGACAGCTGTGGAAGGAGCCATTGTCCAGATAAACTGCACATACCAGACATCTAGGTTTGATGGGCTGTCTTGGTACCAGCAACATGATGGCGGAGCACCCACATTTCTTTCTTACAATGCTCTGGATGGTTTGGAGGAGAGAGGTCATTTTTCTTCATTCCTTAGTCGCTCTGATAGTTATGGTTACCTCCTTCTACAGGAGCTCCAGATGAAAGACTCTGCCTCTTACTTCTGTGCTGTGAGAGA
TRAV11-1*01-ORF-IMGT	TRAV11-1	L-REGION+V-REGION	TRA	TGGAGAAGCCCTTGGGAGTTTCCTTCTTGATTTTCTCCTGGCAGCTGTGCTCCGCCCATCTCGGCCTCCCAAAGTGCTGGGATTACAGGCGTGAGCCACCACGCCCGGCTATGCATGCCATTCTTAATTGTACTTATCAGGTGAGAACACTCTTCAATTTCCACTGGTTCCTGCAGGATCCAGGGAGAGGATTTGTGTCTTTGACCTTAATTCAATCAAGCCAGAAGGAGCAAGGAGACAAATACTGGAGTCAAGAACTGCTTGGAAAAGAGAAGTTTTATAGTGTTTGGAATCTCCCACTCTCTCATCCTGGAGATTCAGTCACCTACTTCTGTGCTTTGT
TRAV1-2*01-IMGT	TRAV1-2	L-REGION+V-REGION	TRA	TGTGGGGAGCTTTCCTTCTTTACATTTCCATGAAGATGGGAGTCACTACAGGACAAAACATTGACCAGCCCACTGAGATGACAGCTATGGAAGGAGTCATTGTCCAGATCAACTGCACGTACCAGACGTCTGGGTTCAATGGGCTGTCCTGGTACCAGCAACATGATGGCGAAGCACCCACACTTCTCTCTTACAATGTTCTGGATGGTTTGGAGGAGAAAGGTCGTTTTTCTTCATTCCTTAGTAACTCGAAAAGGTACAGTTACCTCCTTTTGAAGGAGCTCCAGATGAAAGACTCTGCCTCTTACCTCTGTGCTGTGAGAGA
TRAV12-1*01-IMGT	TRAV12-1	L-REGION+V-REGION	TRA	TGATGAAATCCTTGAGAGTTTTACTGGTGATCCTGTGGCTTCAGTTAAGCTGGGTTTGGAGCCAACAGAAGGAGGTGGAGCAGGATTCTGGACCCTTCAGTGTTCCAGAGGGAGCCACTGTCACTTTCAACTGCACTTACAGCAACAGTGCTTCCCAGTCTTTCTTCTGGTACAGACAGGATTCCAGGAAAGAACCTAAGTTGCTGATGTCTGTATACTCCAGTGGTAACGAAGATGGAAGGTTTACAGCACAGCTCAATAGAGCCAGCCAGTATATTTCCCTGCTCATCAGAGACTCCCAGCTCAGTGATTCAGCCACCTACCTCTGTGCAGTGCGTA
TRAV12-1*02-IMGT	TRAV12-1	L-REGION+V-REGION	TRA	TGATGAAATCCTTGAGAGTTTTACTGGTGATCCTGTGGCTTCAGTTAAGCTGGGTTTGGAGCCAACAGAAGGAGGTGGAGCAGGATCCTGGACCCTTCAGTGTTCCAGAGGGAGCCACCGTCACTTTCAACTGCACTTACAGCAACAGTGCTTCCCAGTCTTTCTTCTGGTACAGACAGGATTCCAGGAAAGAACCTAAGTTGCTGATGTCTGTATACTCCAGTGGTAACGAAGATGGAAGGTTTACAGCACAGCTCAATAGAGCCAGCCAGTATATTTCCCTGCTCATCAGAGACTCCCAGCTCAGTGATTCAGCCACCTACCTCTGTGCAGTGCGTA
TRAV12-2*01-IMGT	TRAV12-2	L-REGION+V-REGION	TRA	TGATGAAATCCTTGAGAGTTTTACTAGTGATCCTGTGGCTTCAGTTGAGCTGGGTTTGGAGCCAACAGAAGGTGGAGCAGAATTCTGGACCCCTCAATGTTCCAGAGGGAGCCATTGCCTCTCTCAACTGCACTTATAGTGACCGTGGTTCTCAGTCCTTCTTCTGGTACAGACAATATTCTGGGCAAAGCCCTGAGTTGCTAATGTCCACATACTCAAGTGGTGACAAAGAAGATGGAAGATTTACAGCACAGCTCAATAAAGCCAGCCAGTATGTTTCTCTGCTCATCAGAGACTCCCAGCTCAGTGATTCAGCCACCTACCTCTGTGCCGTGAACA
TRAV12-2*w02	TRAV12-2	L-REGION+V-REGION	TRA	TGATGAAATCCTTGAGAGTTTTACTAGTGATCCTGTGGCTTCAGTTGAGCTGGGTTTGGAGCCAACAGAAGGTGGAGCAGAATTCTGGACCCCTCAATGTTCCAGAGGGAGCCATTGCCTCTCTCAACTGCACTTATAGTGACAGTGGTTCTCAGTCCTTCTTCTGGTACAGACAATATTCTGGGCAAAGCCCTGAGTTGCTAATGTCCACATACTCAAGTGGTGACAAAGAAGATGGAAGATTTACAGCACAGCTCAATAGAGCCAGCCAGTATGTTTCTCTGCTCATCAGAGACTCCCAGCTCAGTGATTCAGCCACCTACCTCTGTGCCGTGAACA
TRAV12-2*w03	TRAV12-2	L-REGION+V-REGION	TRA	TGATGAAATCCTTGAGAGTTTTACTAGTGATCCTGTGGCTTCAGTTGAGCTGGGTTTGGAGCCAACAGAAGGTGGAGCAGAATTCTGGACCCCTCAATGTTCCAGAGGGAGCCATTGCCTCTTTCAACTGCACTTATAGTGACCGTGGTTCTCAGTCCTTCTTCTGGTACAGACAATATTCTGGGCAAAGCCCTGAGTTGCTAATGTCCACATACTCAAGTGGTGACAAAGAAGATGGAAGATTTACAGCACAGCTCAATAAAGCCAGCCAGTATGTTTCTCTGCTCATCAGAGACTCCCAGCTCAGTGATTCAGCCACCTACCTCTGTGCCGTGAACA
TRAV12-3*01-IMGT	TRAV12-3	L-REGION+V-REGION	TRA	TGATGAAATCCTTGAGAATTTTACTGGTGATCCTGTGGCTTCAGTTAAGCTGGGTTTGGAGCCAACAGAAGGAGGTGGAGCAGAATCCTGGACCCCTCAGTGTTCCAGAGGGAGCCACTGCCTCTCTCAACTGCACTTACAGCAACAGTGCTTTTCAATACTTCATGTGGTACAGACAGTATTCCAGAAAAGGCCCTCAGTTGCTGATTTACATATACTCCAGTGGTAACAAAGAAGATGGAAGGTTTACAGCACTGGTCGATAAATCCAGCAAGTATATTTCCTTGTTCATCAGAGACTCACAGCCCAGTGATTCAGCCACCTACTTCTGTGCAATGAGCG
TRAV12-3*w02	TRAV12-3	L-REGION+V-REGION	TRA	TGATGAAATCCTTGAGAGTTTTACTGGTGATCCTGTGGCTTCAGTTAAGCTGGGTTTGGAGCCAGCAGAAGGAGGTGGAGCAGAATCCTGGACCCCTCAGTGTTCCAGAGGGAGCCACTGCCTCTCTCAACTGCACTTACAGCAACAGTGCTTTTCAATACTTCATGTGGTACAGACAGTATTCCAGAAAAGGCCCTCAGTTGCTGATTTACATATACTCCAGTGGTAACAAAGAAGATGGAAAGTTTACAGCACAGGTCGATAAATCCAGCAAGTATATTTCCTTGTTCATCAGAGACTCACAGCCCAGTGATTCAGCCACCTACTTCTGTGCAATGAGCG
TRAV13-1*01-IMGT	TRAV13-1	L-REGION+V-REGION	TRA	TGACATCCATTCGAGCTGTATTTATATTCTTGTGGCTGCAGCTGGACTCGGTGAATGGAGAGAATGTGGAGCAGCATCCTTCAACCCTGAGTGTCCAGGAGGGAGACAGCTCCGTTATCAAGTGTACTTATTCAGACAGTGCCTCAAACTACTTCCCTTGGTATAAGCAAGAACTTGGAAAAGGACCTCAGTTCATTATAGACATTCGTTCAAATGCGCATGAAAAGAAAAACCAAAGAATTACTGTTTTATTGAACAAGACAGCCAAACATTTCTCTCTGCACATCACAGAGACCCAACCGGGAGACTCAGCTGTCTACTTCTGCGCAGCGAGTA
TRAV13-1*02-IMGT	TRAV13-1	L-REGION+V-REGION	TRA	TGACATCCATTCGAGCTGTATTTATATTCTTGTGGCTGCAGCTGGACTCGGTGAATGGAGAGAATGTGGAGCAGCATCCTTCAACCCTGAGTGTCCAGGAGGGAGACAGCTCTGTTATCAAGTGTACTTATTCAGACAGTGCCTCAAACTACTTCCCTTGGTATAAGCAAGAACTTGGAAAAGGACCTCAGTTCATTATAGACATTCGTTCAAATGAGCATGAAAAGAAAGACCAAAGAATTACTGTTTTATTGAACAAGACAGTCAAACATTTCTCTCTGCACATCACAGAGACCCAACCTGGAGACTCAGCTGTCTACTTCTGCGCAGCGAGTA
TRAV13-1*w03	TRAV13-1	L-REGION+V-REGION	TRA	TGACATCCATTCGAGCTGTATTTATATTCTTGTGGCTGCAGCTGGACTCGGTGAATGGAGAGAATGTGGAGCAGCATCCTTCAACCCTGAGTGTCCAGGAGGGAGACAGCTCTGTTATCAAGTGTACTTATTCAGACAGTGCCTCAAGCTACTTCCCTTGGTATAAGCAAGAACTTGGAAAAGGACCTCAGTTCATTATAGACATTCGTTCAAATGAGCATGAAAAGAAAGACCAAAGAATTACTGTTTTATTGAACAAGACAGCCAAACATTTCTCTCTGCACATCACAGAGACCCAACCTGGAGACTCAGCTGTCTACTTCTGCGCAGCGAGTA
TRAV13-2*01-IMGT	TRAV13-2	L-REGION+V-REGION	TRA	TGGCATGCATTCGAGCTTCATTTATGTACTTGTGGCTGCAGCTGGACTGGGTGAGCAGAGGAGAGAGTGTGGGGCTGCATCTTCCTACCGTGAGTGTTCAGGAGGGAGACAACTCTGTTATCAACTGTACTTATTCAGACAGTGCCTCAGACTACTTCTTTTGGTACAAGCAGGAATCTGGAAAAGGTCCTCAATCCATTATGGACATCCGTTCAAATATGGCTAAGAGGCAAGGCCAAAGACTCACCGTTTTATTGAATAAGACAATGAAACATCTCTCTCTGCAAATTGCAGCTACTGAACCTGGAGACTCAGCTGTCTACTTCTGTGCAGAGAATA
TRAV13-2*02-IMGT	TRAV13-2	L-REGION+V-REGION	TRA	TGGCATGCATTCGAGCTTCATTTATGTACTTGTGGCTGCAGCTGGACTGGGTGAGCAGAGGAGAGAGTGTGGGGCTGCATCTTCCTACCGTGAGTGTTCAGGAGGGAGACAACTCTGTTATCAACTGTACTTATTCAGACAGTGCCTCAGACTACTTCCTTTGGTATAAGCAGGAATCTGGAAAAGGTCCTCAATCCATTATGGACATCCGTTCAAATATGGCTAAGAGGCAAGGCCAAAGACTCACCGTTTTATTGAATAAGACAATGAAACATCTCTCTCTGCAAATTGCAGCTACTGAACCTGGAGACTCAGCTGTCTACTTCTGTGCAGAGAATA
TRAV13-2*w03	TRAV13-2	L-REGION+V-REGION	TRA	TGGCATGCATTCGAGCTTCATTTATGTACTTGTGGCTGCAGCTGGACTGGGTGAGCAGAGGAGAGAGTGTGGGGCTGCATCTTCCTACCGTGAGTGTTCAGGAGGGAGATAACTTTGTTATCAACTGTACTTATTCAGACAGTGCCTCAGACTACTTCCTTTGGTACAAGCAAGAATCTGGAAAAGGTCCTCAATCCATTATGGGCATCCGTTCAAATATGGCTAAGAGGCAAGGCCAAAGACTCACCGTTTTATTGAATAAGACAATGAAACATCTCTCTCTGCAAATTGCAGCTACTGAACCTGGAGACTCAGCTGTCTACTTCTGTGCAGAGAATA
TRAV14-2*01-IMGT	TRAV14-2	L-REGION+V-REGION	TRA	TGTTACTTTCTAGCCTGCTGAAGGTGGTCACAGCTTCACTCTGGCTAGGATCTGGCATTGCCCAGAAGATAACTCAAACCCAACCAGCAATGTTCGTGCAGGAAAAGGAGGCTGTGACTCTGGACTGCACATATGACACCAGTGATCAAAATTACGGTCTATTCTGGTACAAGCAACCCAGCAGTGGAGAGATGATTTTTCTTATTCTTCAGATGTCTTATGACAAGCAAAATGCAACAGAAGGACGCTACTCATTGAACTTCCAGAAGGCAAGAAAATCCGTCAACCTTGTCATCTCTGCTTCACAAGTGGGGGACTCAGCAACGTATTTCTGTGCAATGAGAGGG
TRAV16*01-IMGT	TRAV16	L-REGION+V-REGION	TRA	TGAAGCCCACCCTCATCTCAGTGCTTGTGATAATATTTATACTCAGAACAAGAGCCCAGAGTGTGACTCAGCCCGAGAAGCTCCTCTCTGTCTTTAAAGGGGCCCCAGTGGAACTGAAGTGCTACTATTCATATTCTGGGAGTCCTAATCTCTTCTGGTATGTCCAGTACCCCAAACAACGCCTCCAGTTACTCTTGAGACACATCTCTAGAGAGAGCATCAAAGGCTTCACTGCTGACCTTAACAAAAGCGATACATCTTTCCATCTGAAGAAACTATTCGCTCAAGAGGAAGACTCAGCCACGTATTACTGTGCTCTAAGTGG
TRAV16*w02	TRAV16	L-REGION+V-REGION	TRA	TGAAGCCCACCCTCATCTCAGTGCTTGTGATAATATTTATACTCAGAGGAACAAGAGCCCAGAGTGTGACTCAGCCCGAGAAGCTCCTCTCTGTCTTTAAAGGGGCCCCAGTGGAGCTGAAGTGCTACTATTCATATTCTGGGAGTCCTGATCTCTTTTGGTATGTCCAGTACCCCAAACAACGCCTCCAGTTACTCTTGAGACACATCTCTAGAGAGAGCATCAAAGGCTTCACTGCTGACCTTAACAAAAGCGATACATCTTTCCATCTGAAGAAACTATTCGCTCAAGAGGAAGACTCAGCCACGTATTACTGTGCTCTAAGTGG
TRAV17*01-IMGT	TRAV17	L-REGION+V-REGION	TRA	TGGAAACTCTCCTGGGAGTGTCTTTGGTGATTCTATGGCTTCAACTGGCCAGGGTGAACAGTCAACAAGGAGAAGAGGATCCTCAGGCCTTGAGCATCCAGGAGGGTGAAAATGCCACCATGAACTGCAGTTACAAAACTAGTATAAACAATTTACAGTGGTATAGACAAGATTCAGGTAGAAGCCTTGTACAGCTAGTTTTAATACGTTCAAATGAAAGAGAGAAAAATAGCGGAAGACTAAGAGTCACTCTTGACACTTTGAAGAAAAGCAGTTCCTTGTTGATCACGGCTTCCCGGGCAGCAGACACTGCTTCTTACTTCTGTGCTACGGATG
TRAV17*w02	TRAV17	L-REGION+V-REGION	TRA	TGGAAACTCTCCTGGGAGTGTCTTTGGTGATTCTATGGCTTCAACTGGCCAGGGTGAACAGTCAACAAGGAGAAGAGGATCCTCAGGCCTTCAGCATCCAGGAGGGTGAAAATGCCACCATGAACTGCAGTTACAAAACTAGTATAAACAATTTACAGTGGTATAGACAAGATTCAGGTAGAAGCCTTGTACAGCTAGTTTTAATACGTTCAAATGAAAGAGAGAAAAATAGCGGAAGACTAAGAGTCACTCTTGACACTTTGAAGAAAAGCAGTTCCTTGTTGATCACGGCTTCCCGGGCAGCAGACACTGCTTCTTACTTCTGTGCTACGGATG
TRAV18*01-IMGT	TRAV18	L-REGION+V-REGION	TRA	TGCTGTTTGCTTCCTGCTCAGGACTTGTGATCTTGTTGATAATCAGAAGGACCAATGGAGACTCAGTGACCCAGACAGAAGGTCCAGTTACCCTCCCTGAGAGGGCAGCTCTAACATTAAACTGCACTTATCAGACCAGCTATTCAGCTTTTATATTCTGGTATGTCCAGTATCCAAACAAAGAGCCTGAGCTCCTCCTGAAAAGTTCAGAAAACCAGGAGACGAACAGCAGAGGTTTTCAGGCCAGTCATGTCAAGAGTGACAGTTCCTTCCATCTGGAGAAACCCTCGGTGCAGCTGTCGGACTCTGCCGTGTACTACTGTGTTCTGAGAGA
TRAV19*01-IMGT	TRAV19	L-REGION+V-REGION	TRA	TGCTGACTGCCAGCCTGCTGAGGGCAGTCATAACCTCCATCTGTGTTGGATCCAGCATGGCTCAGAAGGTAACTCAAGCTCAGACTGAAATTTCTGTGGTGGAGAAGGAGGATGTGACCTTGGACTGTGTGTATGAAACCCGTGATACTACTTATTACTTATTCTGGTACAAGCAACCACCAAGTGGAGAATTGGTTTTCCTTATTCGTCAGAACTCTTTTGATGAGCAAAATGAAATAAATGGTCGATATTATTCGAACTTCCAGAAATCCACCAGTTCCTTCAACCTCACCATCACAGCCTCACAGATCGTGGACTCAGCAGTATACTTCTGTGCTCTGAATGAAGC
TRAV19*02-IMGT	TRAV19	L-REGION+V-REGION	TRA	TGCTGACTGCCAGCCTGCTGAGGGCAGTCATAACCTCCATCTGTGTTGGATCCAGCATGGCTCAGAAGGTAACTCAAGCTCAGACTGAAATTTCTGTGGTGGAGAAGGAGGATGTGACCTTGGACTGTGTGTATGAAACCCGTGATACTACTTATTACTTATTCTGGTACAAGCAACCACCAAGTGGAGAATTGGTTTTCCTTATTCGTCAGAACTCTTTTGATGAGCAAAATGAAATAAATGGTCGATATTATTCGAACTTCCAGAAATCCACCAGTTCCTTCAACCTCACCATCACAGCCTCACAGGTCGTGGACTCAGCAGTATACTTCTGTGCTCTGAATGAAGC
TRAV2*01-IMGT	TRAV2	L-REGION+V-REGION	TRA	TGGCTCTGCAGAGCACTCTGGGGACAGTGTGGCTGGGACTTCTCCTCAACTCTCTCTGGAATGTTGCAGAAAGCAAGGACCAAGTGTTTCAGCCTTCCACAGTGGCATCTTCGGAGGGAGCCATGGTGGAAATCTTCTGTAATCACTCTGTGTCCAATGCTTACAACTTCTTCTGGTACCTTCACTTCCCGGGATGTGCACCAAGACTCCTTGTTAAGGGCTCAAAGCCTTCTCAGCAGGGACGATACAACATGACCTATGAACGATTCTCTTCATCGCTGCTCATCCTCCAGGTGCGGGAGGCAGATGCTGCTGTTTACTACTGTGCTGTGGAGGA
TRAV2*w02	TRAV2	L-REGION+V-REGION	TRA	TGGCTCTGCAGAGCACTCTGGGGACAGTGTGGCTGGGACTTCTCCTCAACTCTCTCTGGAATGTTGCAGAAAGCAAGGACCAAGTGTTTCAGCCTTCCACAGTGGAATCTTCGGAGGGAGCCATGGTGGAAATCTTCTGTAATCACTCTGTGTCCAATGCTTACAACTTCTTCTGGTACCTTCACTTCCCGGGATGTGCACCAAGACTCCTTGTTAAGGGCTCAAAGCCTTCTCAGCAGGGACGATACAACATGACCTATGAACGATTCTCTTCATCGCTGCTCATCCTCCAGGTGCGGGAGGCAGATGCTGCTGTTTACTACTGTGCTGTGGAGGA
TRAV20*01-IMGT	TRAV20	L-REGION+V-REGION	TRA	TGGAGAAAATGTTGGAGTGTGCATTCATAGTCTTGTGGCTTCAGCTTGGCTGGTTGAGTGGAGAAGACCAGGTGACGCAGAGTCCTGAGGCCCTGAGCCTCCAGGAGGGAGACAGTAGCAGTCTCAACTGCAGTTACACAGTCAGCGGCTTAAGAGGGCTGTTCTGGTATAGGCAAGATCCTGGGAAAGGCCCTGAATTCCTCTTCAGCCTGTATTCAGCTGGGGAAGAAAAGGAAAAAGAAAGGCTAAAAGCCACATTAACGAAGAAGGAGAGCTTTCTGCACATCACAGGCCCCAAACCTGAAGACTCAGCCACTTATCTCTGTGCTGTGCAAG
TRAV20*02-IMGT	TRAV20	L-REGION+V-REGION	TRA	TGGAGAAAATGTTGGAGTGTGCATTCATAGTCTTGTGGCTTCAGCTTGGCTGGTTGAGTGGAGAAGACCAGGTGACGCAGAGTCCTGAGGCCCTGAGCCTCCAGGAGGGAGAGAGTAGCAGTCTCAACTGCAGTTACACAGTCAGCGGCTTAAGAGGGCTGTTCTGGTATAGGCAATATCCTGGGAAAGGCCCTGAATTCCTCTTCATCCTGTATTCAGCTGGGGAAGAAAAGGAAAAAGAAAGGCTAAAAGCCACATTAACGAAGAAGGAGAGCTTTCTGCACATCACAGGCCCCAAACCTGAAGACTCAGCCACTTATCTCTGTGCTGTGCAAG
TRAV21*01-IMGT	TRAV21	L-REGION+V-REGION	TRA	TGGAGACCCTCTTGGGCCTGCTCATCCTTTGGCTGCAGTTGCAATGGGTGAGCAGTAAACAGGAGGTGACACAGATTCCTGCAGCTCTGAGTGTTCCAGAAGGAGACAACTTGGTTCTCAACTGCAGTTTCACTGATAGTGCTATTTACAACCTCCAGTGGTTTAGGCAGGACCCTGGGAAAGGTCTCACATCTCTGTTGTTAATTCAGTCAAGTCAGAGAGAGCAAACAAGTGGAAGACTTAATGCCTCGCTGGATAAATCATCAGGACGTAGTACTTTATACATTACAGCTTCTCAGCCTAGTGACTCAGCCACCTACCTCTGTGCTGTGAGA
TRAV21*w02	TRAV21	L-REGION+V-REGION	TRA	TGGAGACCCTCTTGGGCCTGCTCATCCTTTGGCTGCGGTTGCAATGGGTGAGCGGTAAACAGGAGGTGACACAGATTCCTGCAGCTCTGAGTGTTCCAGAAGGAGACAACTTGGTTCTCAACTGCAGTTTCACTGATAGCGCTATTTACAACCTCCAGTGGTTTAGGCAGGACCCTGGGAAAGGTCTCACATCTCTGTTGTTAATTCAGTCAAGTCAGAGAGAGCAAACAAGTGGACGACTTAATGCCTCGCTGGATAAATCATCAGGACGTAGTACTTTATACATTACAGCTTCTCAGCCTAGTGACTCAGCCACCTACCTCTGTGCTGTGAGA
TRAV22-1*01-IMGT	TRAV22-1	L-REGION+V-REGION	TRA	TGAAGAGGACATTGGGAGCTCTGCTGGGGCTCTTCAGTGCCCAGGTTTGCTGTGTGATAGGAATTCAAGTGGAGCAGAGTCCTCCAGACCTGATTCTCCAGGAGGGAGCCAATTCTACGCTGCGGTGCAATTATTCTGCCACTGTGAACAATTTGCAGTGGTTTCACCAAAACCCTTGGGGACAGCTCATCAACCTGTTTTACATAGCATCAGGGACAAAACAGAATGGAAGATTAAGCGCCACGACTGTCACTACGGAACGCTACAGCTTATTGCACATTTCCTCTTCCCAGACCACAGACTCAGGCATTTATTTCTGTGCTGTGAAGT
TRAV22-1*02-IMGT	TRAV22-1	L-REGION+V-REGION	TRA	TGAAGAGGACATTGGGAGCTCTGCTGGGGCTCTTCAGTGCCCAGGTTTGCTGTGTGAGAGGAATACAAGTGGAGCAGAGTCCTGCAGACCTGATTCTCCAGGAGGGAGCCAATTCCAAGCTGCGGTGCAATTTTTCTGCCACTGTGAGCAATTTGCAGTGGTTTCACCAAAACCCTTGGGGACAGCTCATCAACCTGTTTTACATCCCCTCAGGGACAAAACAGAATGGAAGATTAAGCGCCACGACTGTCACTACGGAACGCTACAGCTTATTGCACATTTCCTCTTCCCAGACCACAGACTCAGGCATTTATTTCTGTGCTGTGAAGT
TRAV22-1*w03	TRAV22-1	L-REGION+V-REGION	TRA	TGAAGAGGATATTGGGAGCTCTGCTGGGGCTCTTGAGTGCCCAGGTTTGCTGTGTGAGAGGAATACAAGTGGAGCAGAGTCCTGCAGACCTGATTCTCCAGGAGGGAGCCAATTCCACTCTGCGGTGCAATTATTCTGCCGCTGTGAGCATTTTGCAGTGGTTTCACCAAAACCCTTGGGGACAGCTCATCAACCTGTTTTACATCACGTCAGGGACAAAACAGAATGGAAGATTAAGCGCCACGACTGTCACTAAGGAACGCTACAGCTTATTGCACATTTCCTCCTCCCAGACCACAGACTCAGGCATTTATTTCTGTGCTGTGGAGT
TRAV22-1*w04	TRAV22-1	L-REGION+V-REGION	TRA	TGAAGAGGATATTGGGAGCTCTGCTGGGGCTCTTGAGTGCCCAGGTTTGCTGTGTGAGAGGAATACAAGTGGAGCAGAGTCCTGCAGACCTGATTCTCCAGGAGGGAGCCAATTCCACGCTGCGGTGCAATTATTCTGCCGCTGTGAGCAGTTTGCAGTGGTTTCACCAAAACCCTTGGGGACAGCTCATCAACCTGTTTTACATCCCCTCAGGGACAAAACAGAATGGAAGATTAAGCGCCACGACTGTCACTAAGGAACGCTACAGCTTATTGCACATTTCCTCCTCCCAGACCACAGACTCAGGCATTTATTTCTGTGCTGTGAAGT
TRAV22-2*01-IMGT	TRAV22-2	L-REGION+V-REGION	TRA	TGAAGAGGACATTGGGAGCTCTGCTGGGGCTCTTCAGTGCCCAGGTTTGCTGTGTGATAGGAATTCAAGTGGAGCAGAGTCCTCCAGACCTGATTCTCCAGGAGGGAGCCAATTCTACGCTGCGGTGCAATTATTCTGCCACTGCGAACAATTTGCAGTGGTTTCACCAAAACCCTTGGGGACAGCTCATCAACCTGTTTTACATAGCATCAGGGACAAAACAGAATGGAAGATTAAGCGCCACGACTGTCACTACGGAACGCTACAGCTTTTTGCACATTTCCTCTTCCCAGACCACAGACTCAGGCATTTATTTCTGTGCTGTGGAGT
TRAV22-2*w02	TRAV22-2	L-REGION+V-REGION	TRA	TGAAGAGGACATTGGGAGCTCTGCTGGGGCTCTTCAGTGCCCAGGTTTGCTGTGTGATAGGAATTCAAGTGGAGCAGAGTCCTCCAGACCTGATTCTCCAGGAGGGAGCCAATTCTACGCTGCGGTGCAATTATTCTGCCACTGCGAACAATTTGCAGTGGGTTCACCAAAACCCTTGGGGACAGCTCATCAACCTGTTTTACATAGCATCAGGGACAAAACAGAATGGAAGATTAAGCGCCACGACTGTCACTACGGAACGCTACAGCTTTTTGCACATTTCCTCTTCCCAGACCACAGACTCAGGCATTTATTTCTGTGCTGTGGAGT
TRAV22-2*w03	TRAV22-2	L-REGION+V-REGION	TRA	TGAAGTGGACATTGGGAGCTCTGCTGGGGCTCTTCAGTGCCCAGGTTTGCTGTGTGATAGGAATTCAAGTGGAGCAGAGTCCTCCAGACCTGATTCTCCAGGAGGGAGCCAATTCTACGCTGCGGTGCAATTATTCTGCCACTGTGAACAATTTGCAGTGGTTTCACCAAAACCCTTGGGGACAGCTCATCAACCTGTTTTACATAGCATCAGGGACAAAACAGAATGGAAGATTAAGCGCCACGACTGTCACTACGGAACGCTACAGCTTTTTGCACATTTCCTTTTCCCAGACCACAGACTCAGGCATTTATTTCTGTGCTGTGGAGT
TRAV22-3*01-IMGT	TRAV22-3	L-REGION+V-REGION	TRA	TGAAGAGGACATTGGGAGCTCTGCTGGGGCTCTTGAGTGCCCAGGTTTGCTGTGTGAGAGGAATACAAGTGGAGCAGAGTCCTCCAGACCTGATTCTCCAGGAGGGAGCCAATTCCACGCTGCGGTGCAATTTTTCTGCCACTGTGAACAATTTGCAGTGGTTTCACCAAAACCCTTGGGGACAGCTCATCAACCTGTTTTACATCCCCTCAGGGACAAAACAGAATGGAAGATTAAGCGCCACGACTGTCACTAAGGAACGCTACAGCTTATTGCACATTTCCTCCTCCCAGACCACAGACTCAGGCATTTATTTCTGTGCTGTGGAGT
TRAV23-1*01-IMGT	TRAV23-1	L-REGION+V-REGION	TRA	TGGACAAGATCTTAGGAGCATCATTTTTAATTCTGTGGCTTCAACTATGCTGGGTGAGTGGCCAACAGAAGGAGGAAAGTGACCGGCAGCAGGTGAAACAAAGTCCTCAATCTTTGATAGTCCAGAAAGGAGGGATTTCAATTATAAACTGTGCTTATGAGAACAGTGCATTTGACTACTTTCCATGGTACCGACAATTCCCTGGGAAAGGCCCTGCATTATTGATAGCCATAAGTTCAGCTGCGAGCAAAAAAGAAGAAGGAAGATTCAAAATCTTCTTCAATAAAAGTGCCAAGAACTTCTCATTGCATATCATGGATTCCCAGCCTGGAGACTCAGCCACCTACTTCTGTGCAGCAAGCA
TRAV23-1*02-IMGT	TRAV23-1	L-REGION+V-REGION	TRA	TGGACAAGATCTTAGGAGCATCATTTTTAATTCTGTGGCTTCAACTATGCTGGGTGAGTGGCCAACAGAAGAAGGAAAGTGACCGGCAGCAGGTGAAACAAAGTCCTCAATCTTTGATAGTCCAGAAAGGAGGGATTTCAATTATAAACTGTGCTTATGAGAACAGTGCATTTGCCTACTTTCCATGGTACCGACAATTCCCTGGGAAAGGCCCTGCATTATTGATAGCCATAAGTTCAGCTGCGAGCGAAAAAGAAGAAGGAAGATTCAAAATCTTCTTCAATAAAAGTGCCAAGAACTTCTCATTGCATATCATGGATTCCCAGCCTGGAGACTCAGCCACCTACTTCTGTGCAGCAAGCA
TRAV23-1*w02	TRAV23-1	L-REGION+V-REGION	TRA	TGGACAAGATCTTAGGAGCATCATTTTTAATTCTGTGGCTTCAACTATGCTGGGTGAGTGGCCAACAGAAGAAGGAAAGTGACCGGCAGCAGGTGAAACAAAGTCCTCAATCTTTGATAGTCCAGAAAGGAGGCATTTCAATTATAAACTGTGCTTATGAGAACAGTGCATTTGACTACTTTCCATGGTACCGACAATTCCCTGGGAAAGGCCCTGCATTATTGATAGCCATACGTTCATCTGCGAGCGAAAAAGAAGAAGGAAGATTCAAAATCTTCTTCAATAAAAGTGCCAAGAACTTCTCATTGCATATCATGGATTCCCAGCCTGGAGACTCAGCCACCTACTTCTGTGCAGCAAGCA
TRAV23-2*01-IMGT	TRAV23-2	L-REGION+V-REGION	TRA	TGGACAAGATCTTAGGAGCATCATTTTTAATTCTGTGGCTTCAACTATGCTGGGTGAGTGGCCAACAGAAGGAGGAAAGTGACCGGCAGCAGGTGAAACAAAGTCCTCAATCTTTGATAGTCCAGAAAGGAGGGATTTCAATTATAAACTGTGCTTATGAGAACAGTGCATTTGACTACTTTCCATGGTACCGACAATTCCCTGGGAAAGGCCCTGCATTATTGATAGCCATAAGTTCAGCTGCGAGCAAAAAAGAAGAAGGAAGATTCAAAATCTTCTTCAATAAAAGTGCCAAGAACTTCTCATTGCATATCATGGATTCCCAGCCTGGAGACTCAGCCACCTACTTCTGTGCAGCAAGCA
TRAV23-3*01-IMGT	TRAV23-3	L-REGION+V-REGION	TRA	TGGACAAGATCTTAGGAGCATCATTTTTAATTCTGTGGCTTCAACTATGCTGGGTGAGTGGCCAACAGAAGGAGGAAAGTGACCGGCAGCAGGTGAAACAAAGTCCTCAATCTTTGATAGTCCAGAAAGGAGGGATTTCAATTATAAACTGTGCTTATGAGAACAGTGCATTTGACTACTTTCCATGGTACCGACAATTCCCTGGGAAAGGCCCTGCATTATTGATAGCCATACGTTCAGCTGCGAGCAAAAAAGAAGAAGGAAGATTCAAAATCTTCTTCAATAAAAATGCCAAGAACTTCTCATTGCATATCATGGATTCCCAGCCTGGAGACTCAGCCACCTACTTCTGTGCAGCAAGCA
TRAV23-3*w02	TRAV23-3	L-REGION+V-REGION	TRA	TGGACAAGATCTTAGGAGCATCATTTTTAATTCTGTGGCTTCAACTATGCTGGGTGAGTGGCCAACAGAAGGAGGAAAGTGACCGGCAGCAGGTGAAACAAAGTCCTCAATCTTTGATAGTCCAGAAAGGAGGGATTTCAATTATAAACTGTGCTTATGAGAACAGTGCATTTGAGTACTTTCCATGGTACCGACAATTCCCTGGGAAAGGCCCTGCATTATTGATAGCCATACGTTCAGCTGCGAGCAAAAAAGAAGAAGGAAGATTCAAAATCTTCTTCAATAAAAATGCCAAGAACTTCTCATTGCATATCATGGATTCCCAGCCTGGAGACTCAGCCACCTACTTCTGTGCAGCAAGCA
TRAV23-4*01-IMGT	TRAV23-4	L-REGION+V-REGION	TRA	TGGACAAGATCTTAGGAGCATCATTTTTAATTCTGTGGCTTCAACTATGCTGGGTGAGTGGCCAACAGAAGGAGGAAAGTGACCGGCAGCAGGTGAAACAAAGTCCTCAATCTTTGATAGTCCAGAAAGGAGGGATTTCAATTATAAACTGTGCTTATGAGAACAGTGCATTTGACTACTTTCCATGGTACCGACAATTCCCTGGGAAAGGCCCTGCATTATTGATAGCCATAAGTTCAGCTGCGAGCGAAAAAGAAGAAGGAAGATTCAAAATCTTCTTCAATAAAAGTGCCAAGAACTTCTCATTGCATATCATGGATTCCCAGCCTGGAGACTCAGCCACCTACTTCTGTGCAGCAAGCA
TRAV24*01-IMGT	TRAV24	L-REGION+V-REGION	TRA	TGGAGAAGAATTCTTTGGCAGCCCCATTACTAATCCTCTGGCTTCATCTTGACTGCGTGAGCAGCATCCTGAACGTGGAACAAAGTCCCCAGTCACTGCATGTTCAGGAGGGAGACAGCACCAACTTCACCTGCAGCTTCCCTTCCAGCAATTTTTATGCCTTGCACTGGTACAGATTGGAAACTGCAAAAATCCCCAAGGCCTTGTTTGTAATGACTTTAAATGGGGATGAAAAGAAGAAAGGACGAGTAAGAGTCACTCTTAATACCAAGGAGGGTTACAGCTATTTGTACATCAAAGGATCCCAGCCTGAAGACTCAGCCACATACCTCTGTGCCTTTG
TRAV24*w02	TRAV24	L-REGION+V-REGION	TRA	TGGAGAAGAATTCTTTGGCAGCCCCATTACTAATCCTCTGGCTTCATCTTGACCGCGTGAGCAGCATCCTGAACGTGGAACAAAGTCCCCAGTCACTGCATGTTCAGGAGGGAGACAGCACCAACTTCACCTGCAGCTTCCCTTCCAGCAATTTTTATGCCTTGCACTGGTACAGATGGGAAACTGCAAAAATCCCCAAGGCCTTGTTTGTAATGACTTTAAATGGGGATGAAAAGAAGAAAGGACGAGTAAGTGTCACTCTTAATACCAAGGAGGGTTACAGCTATTTGTACATCAAAGGATCCCAGCCTGAAGACTCAGCCACATACCTCTGTGCCTTTG
TRAV24*w03	TRAV24	L-REGION+V-REGION	TRA	TGGAGAAGAATCCTTTGGCAGCCCCATTACTAATCCTCTGGCTTCATCTTGACTGCGTGAGCAGCATCCTGAACGTGGAACAAAGTCCCCAGTCACTGCATGTTCAGGAGGGAGACAGCACCAACTTCACCTGCAGCTTCCCTTCCAGCAGTTTTTATGCCTTGCACTGGTACAGATGGGAAACTGCAAAAATCCCCAAGGCCTTGTTTGTAATGACTTTAAATGGGGATGAAAAGAAGAAAGGACGAATAAGTGTCACTCTTAATACCAAGGAGGGTTACAGCTATTTGTACATCAAAGGATCCCAGCCTGAAGACTCAGCCACATACCTCTGTGCCTTTG
TRAV24*w04	TRAV24	L-REGION+V-REGION	TRA	TGGAGAAGAATCCTTTGGCAGCCCCATTACTAATCCTCTGGCTTCATCTTGACCGCGTGAGCAGCATCCTGAACGTGGAACAAAGTCCCCAGTCACTGCATGTTCAGGAGGGAGACAGCACCAACTTCACCTGCAGCTTCCCTTCCAGCAGTTTTTATGCCTTGCACTGGTACAGATGGGAAACTGCAAAAATCCCCAAGGCCTTGTTTGTAATGACTTTAAATGGGGATGAAAAGAAGAAAGGACGAATAAGTGTCACTCTTAATACCAAGGAGGGTTACAGCTATTTGTACATCAAAGGATCCCAGCCTGAAGACTCAGCCACATACCTCTGTGCCTTTG
TRAV24-1*01-IMGT	TRAV24-1	L-REGION+V-REGION	TRA	TGGAGAAGAATCCTTTGGCAGCCCCATTACTAATCCTCTGGCTTCATCTTAACTGCGTGAGCAGCATCCTGAACGTGGAACAAAGTCCCCAGTCACTGCATGTTCAGGAGGGAGACAGCACCAACTTCACCTGCAGCTTCCCTTCCAGCAATTTTTATGCCTTGCACTGGTACAGATGGGAAACTGCAAAAATCCCCAAGGCCTTGTTTGTAATGACTTTAAATGGGGATGAAAAGAAGAAAGGACGAGTAAGTGTCACTCTTAATACCAAGGAGGGTTACAGCTATTTGTACATCAAAGGATCCCAGCCTGAAGACTCAGCCACATACCTCTGTGCCTTTG
TRAV25*01-IMGT	TRAV25	L-REGION+V-REGION	TRA	TGCTACTCATCACATCAGTGTTGGTCTTATGGATGCAATTGTCACAGGTGAATGGACAACAAATAATGCAAATTCCTCAGTACCAGCATGTACAAGAAGGAGAGGACTTCACCACGTACTGCAATTCCTCAACTACTTTAAGCAATATACAGTGGTATAAGCAAAGGCCTGGGGGACATCCCGTTTTTTTGATAATGTTAGTGAAGAGTGGAGAAGTGAAGAAGCAGAAAAGACTGACATTTCAGTTTGGAGAAGCAAAAAAGAACAGCTCCCTGCACATCACAGCCACCCAGACTACAGATGTAGGAACCTACTTCTGCGCAGGG
TRAV25*02-IMGT	TRAV25	L-REGION+V-REGION	TRA	TGCTACTCATCACATCAGTGTTGGTCTTATGGATGCAATTGTCACAGGTGAATGGACAACAAATAATGCAAATTCCTCAGTACCAGCATGTACAAGAAGGAGAGGACTTCACCACGTACTGCAATTCCTCAACTACTTTAAGCAATATACAGTGGTATAAGCAAAGGCCTGGGGGACATCCCGTTTTTTTGATAACGTTAGTGAAGAGTGGAGAAGTGAAGAAGCAGAAAAGACTGACATTTCAGTTTGGAGAAGCAAAAAAGAACAGCTCCCTGCACATCACAGCCACCCAGACTACAGATGTAGGAACCTACTTCTGCGCAGGG
TRAV25*w03	TRAV25	L-REGION+V-REGION	TRA	TGCTACTCATCACATCAGTGTTGGTCTTATGGATGCAATTGTCACAGGTGAATGGACAACAAATAATGCAAATTCCTCAGTACCAGCATGTACAAGAAGGAGAGGACTTCACCACGTACTGCAATTCCTCAACTACTTTAAGCAATATACAGTGGTATAAGCAAAGGCCTGGGGGACATCCCGTTTTTTTGATAATGTTAGTGAAGAGTGGAGAAGTGAAGAAGCAGAAAAGACTGATATTTCAGTTTGGAGAAGCAAACAAGAACAGCTCCCTGCACATCACAGCCACCCAGACTACAGATGTAGGAACCTACTTCTGCGCAGGG
TRAV25*w04	TRAV25	L-REGION+V-REGION	TRA	TGCTACTCATCACATCAGTGTTGGTCTTATGGATGCAATTGTCACAGGTGAATGGACAACAAATAATGCAAATTCCTCAGTACCAGCATGTACAAGAAGGAGAGGACTTCACCACGTACTGCAATTTCTCAACTACTTTAAACAATATACAGTGGTATAAGCAAAGGCCTGGGGGACATCCCGTTTTTTTGATAATGTTAGTGAAGAGTGGAGAAGTGAAGAAGCAGAAAAGACTGACATTTCAGTCTGGAGAAGCAAAAAAGAACAGCTCCCTGCACATCACAGCCACCCAGACTACAGATGTAGGAACCTACTTCTGCGCAGGG
TRAV25*w05	TRAV25	L-REGION+V-REGION	TRA	TGCTACTCATCACATCAGTGTTGGTCTTATGGATGCAATTGTCACAGGTGAATGGACAACAAATAATGCAAATTCCTCAGTACCAGCATGTACAAGAAGGAGAGGACTTCACCACGTACTGCAATTCCTCAACTACTTTAAGCAATATACAGTGGTATAAGCAAAGGCCTGGGGGACATCCCGTTTTTTTGATAACGTTAGTGAAGAGTGGAGAAGTGAAGAAGCAGAAAAGACTGATATTTCAGTTTGGAGAAGCAAAAAAGAACAGCTCCCTGCACATCACAGCCACCCAGACTACAGATGAAGGAACCTACTTCTGCGCAGGG
TRAV25-1*01-IMGT	TRAV25-1	L-REGION+V-REGION	TRA	TGCTACTCATCACATCAGTGTTGGTCTTATGGATGCAATTGTCACAGGTGAATGGACAACAAATAATGCAAATTCCTCAGTACCAGCATGTACAAGAAGGAGAGGACTTCACCACGTACTGCAATTTCTCAACTACTTTAAACAATATACAGTGGTATAAGCAAAGGCCTGGGGGACATCCTGTTTTTTTGATAATGTTAGTGAAGAGTGGAGAAGTGAAGAAGCAGAAAAGACTGACATTTCAGTCTGGAGAAGCAAAAAAGAACAGCTCCCTGCACATCACAGCCACCCAGACTACAGATGTAGGAACCTACTTCTGCGCAGGG
TRAV26-1*01-IMGT	TRAV26-1	L-REGION+V-REGION	TRA	TGGAATACAGCCTAGAGAGTCTATTATTATTGGCATGTATCTTTGGGACTATAATTGATGCTAAGACGACCCAACCCACCTCCATGGATTGTGCTGAAGGAAGAGCTGCAAACCTGCCTTGTAATCACTCTACCATCGGTGGAAATGAGTACATACATTGGTATCGACAGATTCACTCCGAGGGGCCACAGTATGTCATTCATGGTCTAAAAAACAATGAGACCAATGCAATGGCCTCTCTGATCATCACAGAAGACAGAAAGTCCAGCACCTTGATCCTGCCCCACGCGACGCTGAGAGACACTGCTGTGTACTATTGCATCGTGAGAGTCG
TRAV26-2*01-IMGT	TRAV26-2	L-REGION+V-REGION	TRA	TGATTTACCAATTGCTGGAAAGAATTTGTATCTATGTGTTTCTCAAGGGTATTAGGGGTGATGCTAAGACCACACAGCCAAATTCAATGGAGAGTAATGAGGAAGAGCCTGTACACTTGCCTTGTAACCACTCCACAATCAGTGGAACTGATTACATATACTGGTATCGACAACGTCCCTCCCAGGGTCCAGAGTATGTGATTCATGGTCTTACAAGTAATGTGAACAACAGAATGGCCTCTCTGACAATCGCTGAAGACAGAAAGTCCAGTACTTTGATCCTGCACCATGCTACCTTGAGAGATGCTGCTGTGTACTACTGCATCTTGAGAGAC
TRAV26-2*02-IMGT	TRAV26-2	L-REGION+V-REGION	TRA	TGATTTACCAATTGCTGGAAAGAATTTGTATCTATGTGTTTCTCAAGGGTATTAGGGGTGATGCTAAGACCACACAGCCAAATTCAATGGAGAGTAATGAGGAAGAGCCTGTACACTTGCCTTGTAACCACTCCACAATCAGTGGAACTGATTACATATACTGGTATCGACAACGTCCCTCCCAGGGTCCAGAGTATGTGATTCATGGTCTTACAAGTAATAACAACAGAATGGCCTCTCTGACAATCGCTGAAGACAGAAAGTCCAGTACTTTGATCCTGCACCATGCTACCTTGAGAGATGCTGCTGTGTACTACTGCATCTTGAGAGAC
TRAV26-3*01-IMGT	TRAV26-3	L-REGION+V-REGION	TRA	TGGAATACAGCCTAGAGAGTCTATTATTATTGGCATGTATCTTTGGGACTATAATTGATGCTAAGACCACTCAGCCCACCTCCATGGATTGCGCTGAAGGAAGAGCTGCAAACTTGCCTTGTAATCACTCTACCATCAGTGGAAGTGAGTACATACATTGGTATCGACAGATTCACTCCCAGGGGCCACAGTATGTCATTCATGGTCTAAAAAACAATGAGACCAATGCAATGGCCTCTCTGATCATCACAGAAGACAGAAAGTCCAGCACCTTGATTCTGCCCCACGCGACGCTGAGAGACACTGCTGTATACTATTGCATCGTGAGAGTCG
TRAV27*01-IMGT	TRAV27	L-REGION+V-REGION	TRA	TGGTCCTGAAATTCTCCGTATCCATTCTTTGGATTCAGTTGGCATGGGTGAGCACCCAGCAGCTGGAGCAGAGTCCTCGGTTTCTAAGCATCCAAGAGGGAGAAAATTTCACTGCGTACTGCAACTCCTCAAGTGTTTTTACCAGCTTACAATGGTACAGACAGGACCCTGGGGAAGGTCCTGTCCTCTTGGTGACACTAGTTACGCGTGGAGAAATGAAGAAGCAGAAGAGACTAACCTTTCAGTTTGGTGATGCAAGAAAGGACAGCTCCCTCCACATCACTGCGACCCAGCCTGGTGATACAGGCCTCTACCTCTGTGCAGGAG
TRAV27*w02	TRAV27	L-REGION+V-REGION	TRA	TGGTCCTGAAATTCTCCGTATCCATTCTTTGGATTCAGTTGGCATGGGTGAGCACCCAGCAGCTGGAGCAGAGTCCTCGGTTTCTAAGCATCCAAGAGGGAGAAAATTTCACTGCGTACTGCAACTCCTCAAGTGTTTTTACCAGCTTACAATGGTACAGACAGGACCCTGGGGAAGGTCCTGTCCTCTTGGTGACACTAGTTACGCGTGGAGAAATGAAGAAGCAGAAGAGACTAACCTTTCAGTTTGGTGATGCAAGAAAGGACAGCTCCCTCCACATCACTGCAACCCAGCCTGGTGATACAGGCCTCTACCTCTGTGCAGGAG
TRAV29*01-IMGT	TRAV29	L-REGION+V-REGION	TRA	TGGGCGTGCTCCTGGGGGCATCATTGCTGATTCTGTGGCTTCAGCCAGACTGGGTAAATAGTCAACAGAAGAATGATGACCAGCGAGTTAAGCAAAATCCACCATCCCTGAGTGTCCAGGAAGGAGGAATTTCTATTCTGAACTGTGACTATACTAACAGCATGTTTGATTATTTCGTATGGTACAAAAAATACCCTGCTGAAGGTCCTACATTCCTGATATCTATACGTTCCGTTAAGGATAAAAATGAAGAGGGAAGATTCACAGTCTTCTTAAACAAAAGTGCCAAGCACCTCTCTCTGCACATTGGGGCCTCCCAGCCTGGAGACTCTGCAGTGTACCTCTGTGCAGCAAGCG
TRAV29*w02	TRAV29	L-REGION+V-REGION	TRA	TGGGCGTGCTCCTGGGGGCATCATTGCTGATTCTGTGGCTTCAGCCAGACTGGGTAAATAGTCAACAGAAGAATGATGACCAGCAAGTTAAGCAAAATCCACCATCCCTGAGTGTCCAGGAAGGAGGAATTTCTATTCTGAACTGTGACTATACTAACAGCATGTTTGATTATTTCGTATGGTACAAAAAATACCCTGCTGAAGGTCCTACATTCCTGATATCTATACGTTCCGTTAAGGATAAAAATGAAGAGGGAAGATTCACAGTCTTCTTAAACAAAAGTGCCAAGCACCTCTCTCTGCACATTAGGGCCTCCCAGCCTGGAGACTCTGCAGTGTACCTCTGTGCAGCAAGCG
TRAV29*w03	TRAV29	L-REGION+V-REGION	TRA	TGGGCGTGCTCCTGGGGGCATCATTGCTGATTCTGTGTCTTCAGCCAGACTGGGTAAATAGTCAACAGAAGAATGATGACCAGCAAGTTAAGCAAAAACCACCATCCCTGAGTGTCCAGGAAGGAGGAATTTCTATTCTGAACTGTGACTATACTAACAGCATGTTTAATTATTTCGTATGGTACAAAAAATACCCTGCTGAAGGTCCTACATTCCTGATATCTATACGTTCCGTTAAGGATAAAAATGAAGAGGGAAGATTCACAGTCTTCTTAAACAAAAGTGCCAAGCACCTCTCTCTGCACATTGGGGCCTCCCAGCCTGGAGACTCTGCAGTGTACCTCTGTGCAGCAAGCG
TRAV3*01-IMGT	TRAV3	L-REGION+V-REGION	TRA	TGGCCTCTGCGCGCATCTCGACGCTTGCGATGCTCTTCACATTGAGTGGGCTGAGAGCTCAGTTGGTGACTCAGCCAGAAGATCAGGTCACGGTCGCCGAAGGGAATCCTCTGACTGTGAAATGCACCTATTCAGTCTCTGGAAACCCTTATCTTTTTTGGTATGTTCAATGCCCCAACCAAGGCCTCCAGTTCCTTCTGAAATACGTCACGGGGGACAACCTGGTTAAAGGCAGCTATGGCTTTGAAGCTGAATTTAACAAGAGCCAAACCTCTTTCCACCTGAAGAAACCATCTGCCCTTGTGAGCGACTCCGCTTTGTACTTCTGTGCTGTGAGAGA
TRAV3*w02	TRAV3	L-REGION+V-REGION	TRA	TGGCCTCTGCGCGCATCTCGACGCTTGCGATGCTCTTCACATTGAGTGGGCTGAGAGCTCAGTTGGTGACTCAGCCAGAAGATCAGGTCACGGTCGCCGAAGGGAATCCTCTGACTGTGAAATGCACCTATTCAGTCTCTGGAAACCCTTATCTTTTTTGGTATGTTCAATGCCCCAACCAAGGCCTCCAGTTCCTTCTGAAATACATCACGGGGGACAACCTGGTTAAAGGCAGCTATGGCTTTGAAGCTGAATTTAACAAGAGCCAAACCTCTTTCCACCTGAAGAAACCATCTGCCCTTGTGAGCGACTCCGCTTTGTACTTCTGTGCTGTGAGAGA
TRAV30*01-IMGT	TRAV30	L-REGION+V-REGION	TRA	TGGAGACTCTCCTGAAAGTGCTTTCAAGCATCTTGTTGTGCCAGTTGACCTGGGTGAGAAGCCAACAACCAGTGCAGAGTCCTCAAGCCGTGATCCTCCAAGAAGGGGAAGATGCTATCATCAACTGCAATTCCTCAAAGGCTTTATATTCTGTACTCTGGTACAGGCAGAAGCATGGTGAAGCGCCCATCTTCCTGATGATATTACTGAAAGGTGGAGAACAGAAGAGTCATGACAAAATAGTCGCTACGTTTAATGAAAAAAAGCAGCAAAGCTCCCTGTACCTTATGGCTTCCCAGCTCAGTTACTCCGGAACCTACTTCTGTGGTGCAGAGA
TRAV30*w02	TRAV30	L-REGION+V-REGION	TRA	TGGAGACTCTCCTGAAAGTGCTTTCAAGCATCTTGTTGTGCCAGTTGACCTGGGTGAGAAGCCAACAACCAGTGCAGAGTCCTCAAGCCGTGATCCTCCAAGAAGGGGAAGATGCTATCATCAACTGCAACTCCTCAAAGGCTTTATATTCTGTACTCTGGTACAGGCAGAAGCATGGTGAAGCGCCCATCTTCCTGATGATATTACTGAAAGGTGGAGAACAGAAGAGTCATGACAAAATAGTCGCTACGTTTAATGAAAAAAAGCAGCAAAGCTCCCTGTACCTTATGGCTTCCCAGCTCAGTTACTCCGGAACCTACTTCTGTGGTGCAGAGA
TRAV33*01	TRAV33	L-REGION+V-REGION	TRA	TGCTCTGCCCTGGCCTGCTGTGGGCATTCGTGGTCCCCTTTGGGTTCAGATCCAGCATGGCTCAGAAAGTAACCCAAGTTCAGACCACAGTAACTATGCAGAAAGGAGTAGCTGTGACCTCGGACTGCATGTATGAAACCAGATGGAATACGTATACTTTATATTGGTACAAGCAACCTCCCAGTGAAGAGATGGTTCTCCTTATTCATCAGGGTTATTCTAAGTCAAATGCAAAGCAGCATTGTTACTCTGTGAACTTTGAGAAAAAGAAAAGATTCATCAACTTCACCATCACTTACTTAAAACTGACTCAGCCAATTACTTCTGGGCTCTCAGGAATCC
TRAV34*01-IMGT	TRAV34	L-REGION+V-REGION	TRA	TGGAGACTGTTCTGCAAGAACTCCTAGGGATATTGGGGTTCCAAGCAGCCCGGGTCACTAGCCAAGAACTGGAGCAGAGTCCTCAGTCCTTGATCGTCCAAGAGGGAAAGAATCTCACCATAAACTGCACATCATCAAAGACATTATATGGCTTACACTGGTACAAGCAAAAGTATGGTGAAGGTCTTATCTTCTTGATGATGCTACAGCAAGGTGGGGAAGAGAAAAGTCATGAAAAAATAACTGCCAAGTTGGATGAGAAAAAGCAGCAAAGTTTCCTGCATATCACAGCCTCCCAGCCCAGCCATGCAGGCATCTACCTCTGTGGAGGAGATG
TRAV34*02-IMGT	TRAV34	L-REGION+V-REGION	TRA	TGGAGACTGTTCTGCAAGTACTCCTAGGGATATTGGGGTTCCAAGCAGCCCGGATCACTAGCCAAGAACTGGAGCAGAGTCCTCAGTCCTTGATCGTCCAAGAGGGAAAGAATCTCACCATAAACTGCACATCATCAAAGACATTATATGGCTTACACTGGTACAAGCAAAAGTATGGTGAAGGTCTTATCTTCTTGATGATGCTACAGCAAGGTGGGGAAGAGAAAAGTCATGAAAAAATAACTGCCAAGTTGGATGAGAAAAAGCAGCAAAGTTTCCTGCATATCACAGCCTCCCAGCCCAGCCATGCAGGCATCTACCTCTGTGGAGGAGACG
TRAV35*01-IMGT	TRAV35	L-REGION+V-REGION	TRA	TGCTCCTTGAACGTTTATTAATAATCTTGTGGATGCAGCTGACATGGGTCAGTGGTCAACAGCTGAATCAGAGTCCTCAGTCATTGTCTGTCCAGGAAAGAGAGGATGTCTCCATGAACTGCACTTCTTCAAGCACATTTAACACCTTTCTATGGTACAAGCAGGACCCTGGGGAAGGTCCTGTCCTCTTGATGGCCTTATTTAAGCCTGGTGAATTGACCTCAAATGGGAGACTGTCTGCTCAGTTTGGTATAACCAGAAAGGACAGCTTCCTGAATATCTCAGCGTCCGTGCCTAGTGATGTAGGCACCTACTTCTGTGCCGGGCAA
TRAV35*02-IMGT	TRAV35	L-REGION+V-REGION	TRA	TGCTCCTTGAACGTTTATTAATAATCTTGTGGATGCAGCTGACATGGGTCAGTGGTCAACAGCTGAATCAGAGTCCTCAGTCATTGTCTGTCCAGGAAAGAGAGGATGTCTCCATGAACTGCACTTCTTCAAGCACATTTAACACCTTTCTATGGTACAAGCAGGACCCTGGGGAAGGTCCTGTCCTCTTGATGGCCTTATTTAAGCCTGGTGAATTGACCTCAAATGGGAGACTGTCTGCTCAGTTTGGTGTAACCAGAAAGGACAGCTTCCTGAATATCTCAGCGTCCGTGCCTAGTGATGTAGGCACCTACTTCTGTGCCGGGCAA
TRAV35*w02	TRAV35	L-REGION+V-REGION	TRA	TGCTCCTTGAACGTTTATTAATAATCTTGTGGATGCAGCTGACATGGGTCAGTGGTCAACAGCTGAATCAGAGTCCTCAGTCATTGTCTGTCCAGGAAAGAGAGGATGTCTCCATGAACTGCACTTCTTCAAGCACATTTAACACCTTTCTATGGTACAAGCAGGACCCTGGGGAAGGTCCTGTCCTCTTGATGGCCTTATTTAAGCCTGGTGAATTGATCTCAAATGGGCGACTGTCTGCTCAGTTTGGTATAACCAGAAAGGACAGCTTCCTGAATATCTCAGCGTCCGTGCCTAGTGATGTAGGCACCTACTTCTGTGCCGGGCAA
TRAV35*w03	TRAV35	L-REGION+V-REGION	TRA	TGCTCCTTGAACGTTTATTAATAATCTTGTGGATGCAGCTGACATGGGTCAGTGGTCAACAGCTGAATCAGAGTCCTCAGTCATTGTCTGTCCAGGAAAGAGAGGATGTCTCCATGAACTGCACTTCTTCAAGCACATTTAACACCTTTCTATGGTACAAGCAGGACCCTGGGGAAGGTCCTGTCCTCTTGATGGCCTTATTTAAGCCTGGTGAATGGACCTCAAATGGGAGACTGTCTGCTCAGTTTGGTATAACCAGAAAGGACAGCTTCCTGAATATCTCAGCGTCCGTGCCTAGTGATGTAGGCACCTACTTCTGTGCCGGGCAA
TRAV36*01-IMGT	TRAV36	L-REGION+V-REGION	TRA	TGATGAAGTGTTCACAGGCTTTACTAGCGATCTTTTGGCTTCTACTGAGCTGGGTGAGCAGTGAAGACAAGGTGATGCAAAACCCTCTATCTCTGGTTGTCCACGAGGGAGACACTGTAACTCTCAACTGCAGTTATGAAGTGGTTAACTTTCGAAGCCTACTGTGGTACAAGCAGGAAAAGAAAGCTCCCATATTTCTATTTACGCTAACTTCAAGTGGAATTGAAAAGAAGTCAGGAAGACTAAGTAGCATATTAGACAAGAAAGACCTTTTCAGCATCCTGAACATCACAGCCACCCAGACCAGAGACTCGGCTGTCTACCTCTGTGCTGTGGAGG
TRAV36*02-IMGT	TRAV36	L-REGION+V-REGION	TRA	TGATGGAGTGTTCACAGGCTTTACTAGCGATCTTTTGGCTTCTACTGAGCTGGGTGAGCAGTGAAGACAAGGTGATGCAAAACCCTCTATCTCTGGTTGTCCACGAGGGAGACACTGTAACTCTCAACTGCAGTTATGAAGTGGTTAACTTTCGAAGCCTACTATGGTACAAGCAGGAAAAGAAAGCTCCCATATTTCTATTTACGCTAACTTCAAGTGGAATTGAAAAGAAGTCAGGAAGACTAAGTAGCATATTAGACAAGAAAGACCTTTTCAGCATCCTGAACATCACAGCCACCCAGACCAGAGACTCGGCTGTCTACCTCTGTGCTGTGGAGG
TRAV37*01-ORF-IMGT	TRAV37	L-REGION+V-REGION	TRA	TGGAAACTCCACTGAGCACTCTGCTGGTGCTGCTGTGTGTGCAGCTGACCCGGTCAAATGGACAACTGCCAGTGAAACAGAATCCTCCTTCCCTGAAAGTCAAGGAAAGCGACAGCGTCACACTGAACTGCAGTTACAGAGACAGCGCCTCAGATTTCCTCCAGTGGGTCAGGCAGGATCCTGAGGAAGGCCTCATTTCCCTGATACAAATGCTATCAACTGTGAGAGAGAAGAGCAGTGGAAGATTCACAACCAGGCTTAAAAAAGGAGATGAGCACTTTTCCCTGCACATACAGGATTCCCAGCTCCATGACTCAACCACTTCTGTACAGCAAGGA
TRAV37*02-ORF-IMGT	TRAV37	L-REGION+V-REGION	TRA	TGGAAACTCCACTGAGCACTCTGCTGGTGCTCCTGTGTGTGCAGCTGACCCGGTCAAATGGACAACTGCCAGTGAAACAGAATCCTCCTTCCCTGAAAGTCAAGGAAAGCGACAGCGTCACACTGAACTGCAGTTACAGAGACAGCGCCTCAGATTTCCTCCAGTGGGTCAGGCAGGATCCTGAGGAAGGCCTCATTTCCCTGATACAAATGCTACCAACTGTGAGAGAGAAGAGCAGTGGAAGATTCACAACCAGGCTTAAAAAAGGAGATGAGCACTTTTCCCTGCACATACAGGATTCCCAGCTCCATGACTCAACCACTTCTGTACAGCAAGGA
TRAV38-1*01-IMGT	TRAV38-1	L-REGION+V-REGION	TRA	TGACACGTGTTAGCTTGCTGTGGGCAGTCGTGGTCTCCACCTGTCTCGAATCCGGCATGGCCCAGACAGTCACTCAGTCTCAACAAGAGATGTCTGTGCAGGAGGCAGAGACCGTGACCCTGAGCTGCACATATGACACCAGTGAGAGTAATTATTATTTGTTCTGGTACAAGCAGCCTCCCAGCAGGCAGATGATTCTCATTATTCGCCAAGAAGCTTATAAGCAACAGAATGCAACGGAGAACCGCTTCTCTGTGAACTTCCAGAAAGCAGCCAAATCCTTCAGTCTCAAGATCTCAGACTCACAGCTGGGGGACGCCGCGATGTATTTCTGTGCTTTCATGAAGCA
TRAV38-1*02-IMGT	TRAV38-1	L-REGION+V-REGION	TRA	TGACACGTGTTAGCTTGCTGTGGGCAGTCGTGGTCTCCACCTGTCTCGAATCCGGCATGGCCCAGACAGTCACTCAGTCTCAACAAGAGATGTCTGTGCAGGAGGCAGAGACCGTGATCCTGAGCTGCACATATGACACCAGTGAGAGTAATTATTATTTGTTCTGGTACAAGCAGCCTCCCAGCAGGCAGATGATTCTCATTATTCGCCAAGAAGCTTATAAGCAACAGAATGCAACGGAGAACCGCTTCTCTGTGAACTTCCAGAAAGCAGCCAAATCCTTCAGTCTCAAGATCTCAGACTCACAGCTGGGGGACGCCGCGATGTATTTCTGTGCTTTCATGAAGCA
TRAV38-1*w03	TRAV38-1	L-REGION+V-REGION	TRA	TGACACGTGTTAGCTTGCTGTGGGCAGTCGTGGTCTCCACCTGTCTCGAATCCGGCATGGCCCAGACAGTCACTCAGTCTCAACCAGAGATGTCTGTGCAGGAGGCAGAGACCGTGATCCTGAGCTGCACATATGACACCAGTGAGAGTAATTATTATTTGTTCTGGTACAAGCAGCCTCCCAGCAGGCAGATGATTCTCATTATTCGCCAAGAAGCTTATAAGCAACAGAATGCAACGGAGAACCGCTTCTCTGTGAACTTCCAGAAAGCAGCCAAATCCTTCAGTCTCAAGATCTCAGACTCACAGCTGGGGGACGCCGCGATGTATTTCTGTGCTTTCATGAAGCA
TRAV38-2*01-IMGT	TRAV38-2	L-REGION+V-REGION	TRA	TGGCATGCCCCGGCTTCCTGTGGACACTTGTGATCTCCACCTGTCTTGAATCCGGCATGGCCCAGACAGTCACTCAGTCTCAACCAGAGATGTCTGTGCAGGAGGCAGAGACCGTGACCCTGAGCTGCACATACGACACCAGTGACAGTGATTATTATTTGTTCTGGTACAAGCAGCCTCCCAGCAGGCAGATGATTCTCATTATTCGCCAAGAAGCTTATAAGCAACAGAATGCAACAGAGAATCGTTTCTCTGTGAACTTCCAGAAAGCAACCAAATCCTTCAGTCTCAAGATCTCAGACTCACAGCTGGGGGACGCCGCGATGTATTTCTGTGCTTATAGGAGCA
TRAV38-2*02-IMGT	TRAV38-2	L-REGION+V-REGION	TRA	TGGCATGCCCCGGCTTCCTGTGGGCACTTGTGATCTCCACCTGTCTTGAATCCGGCATGGCCCAGACAGTCACTCAGTCTCAACCAGAGATGTCTGTGCAGGAGGCAGAGACCGTGACCCTGAGCTGCACATATGACACCAGTGACAGTGATTATTATTTGTTCTGGTACAAGCAGCCTCCCAGCAGGCAGATGATTCTCATTATTCGCCAAGAAGCTTATAAGCAACAGAATGCAACAGAGAATCGTTTCTCTGTGAACTTCCAGAAAGCAACCAAATCCTTCAGTCTCAAGATCTCAGACTCACAGCTGGGGGACGCCGCGATGTATTTCTGTGCTTATAGGAGCG
TRAV39*01-IMGT	TRAV39	L-REGION+V-REGION	TRA	TGAAGAAGCTACTAGCAGTGATTCTGTGGCTTCAACTAGACTGGTTAAGTGGAGAGCTGAAAGTGGGACAAAACCCTCTGTTCCTGAGCACGCAGGAGGGAAAAAACTATACCATCTACTGCAATTATTCAACCGCTTCAGACAGACTGTATTGGTACAGGCAGGATCCTGGGAAAAGTCTGGAATCTCTGTTTGTGTTGCTGTCAAATGGAGCAGTGAAGCAGGAGGGACGATTAATGGCCTCACTTGACACCAAAGCCCGTCTCAGCAGCCTGCATATCACAGCCGCCCTGCAAGACCTCTCTGCCACCTACTTCTGCGCCGTGGACA
TRAV4*01-IMGT	TRAV4	L-REGION+V-REGION	TRA	TGAGGCAAGTGGCAAGAGTGATCGTGTTCCTGACCCTGAGTACTTTGAGCCTTGCTAAGACCACCCAGCCCATCTCCATGGACTCATATGAAGGACAAGAAGTGAACATAACCTGTAACCACAACGACATTGCTACAAGTGATTATATCATGTGGTACCAACAGTTTCCCAACCAAGGACCACGATTTATTATTCAAGGATACAAGGCAAACATTGCAAATGAAGTGGCCTCCTTGTTTATCCCCACCGACAGAAAGTCCAGCACTCTGAGCCTGCCCCGGGTTGCCCTGAGTGACACTGCTGTGTACTACTGCCTCGTGGGTGACA
TRAV40*01-IMGT	TRAV40	L-REGION+V-REGION	TRA	TGAACTTCTCTCTGGACTTTCCAATTCTAATCTTAATGTTTGGAGAAACCGGCAGCAATTCAGTCAAACAGACAGGCCAAATAACCATCTTGGAGGGAGCATCTGTGACTATGAACTGCACATACACATCTGCGGGGTACCCTACCCTTTTCTGGTATGTCCAATACCCCAACAAACCTCTGCAGCTTCTTCAGAGACAGACGATGGAAAACAGCAAAAACTTTGGAGTCGGAAATATTAAAGACAAAAACTCCCCCATTGTGAAATACTCGGTGCAGGTATCAGACTCAGCCGTGTACTGCTGTCTTCTGAGAGA
TRAV40*02-IMGT	TRAV40	L-REGION+V-REGION	TRA	TGAACTTCTCTCTGGACTTTCCAATTCTAATCTTAATGTTTGGAGAAACCGGCAGCAATTCAGTCAAACAGACAGGCCAAATAACCATCTTGGAGGGAGCATCTGTGACTATGAACTGCACATACACATCCGCGGGGTACCCTACCCTTTTCTGGTATGTCCAATACCCCAACAAACCTCTGCAGCTTCTTCAGAGACAGACGATGGAAAACAGCAAAAACTTTGGAGTCGGAAATATTAAAGACAAAAACTCCCCCATTGTGAAATACTCGGTGCAGGTATCAGACTCAGCCGTGTACTGCTGTCTTCTGAGAGA
TRAV41*01-IMGT	TRAV41	L-REGION+V-REGION	TRA	TGGTGAAGATCCGGCAATTTTTGTTGGCTATTTTGTGGCTTCAGCTAAGCTGTGTAAGTGCCGCCAAAAATGAAGTGGAGCAGAGTCCTCAGGACCTGACTGCCCAGGAAGGAGAATTTATCACAATCAACTGCAGTTACTCAATAGGAATAAATTCCTTACACTGGCTGCAACAGCATCCAGGAGGAGGCATTGTTTCTTTGTTTATGCTGAGCTCAGAGAAGAAGAAGAATGGAAGATTAATTGCCACAATAAACATACAGGAAAGGCACAGCTCCCTGCACATCACAGCCTCCCAGCCCAGAGACTCTGCCATCTACATCTGTGCTGTGAGA
TRAV41*w02	TRAV41	L-REGION+V-REGION	TRA	TGGTGAAGATCCGGCAATTTTTGTTGGCTATTTTGTGGCTTCAGCTAAGCTGTGTAAGTGCCGCCAAAAATGAAGTGGAGCAGAGTCCTCAGGACCTGACTACCCAGGAAGGAGAATTTATCACAATCAACTGCAGTTACTCAATAGGAATAAATTCCTTACACTGGCTGCAACAGCATCCAGGAGGAGGCATTGTTTCTTTGTTTATGCTGAGCTCAGAGAAGAAGAAGAATGGAAGATTAATTGCCACAATAAACATACAGGAAAGGCACAGCTCCCTGCACATCACAGCCTCCCAGCCCAGAGACTCTGCCATCTACATCTGTGCTGTGAGA
TRAV46*01-P-IMGT	TRAV46	L-REGION+V-REGION	TRA	TGTACCGGCTTCTCTACATTGCGCTGCCCTTCCTCTGTAAGTGGCCCCCAGATGGCTCCTGCAAGACTGAAATCAGACAGCCTTCCAACATGGCCACCATGATTGGGACAGATGTCAAGTTCCAATGCCAATATAATATTCCTGATGGGAATTATGGTTCTGTGTGCTGGCATCTGCAGAGAGCTAACCAAAGGCTTACCCATATCTGCCATCCCTTTCAAGGCACCCTGGAATCAGAGCATCGCTAGTTGTCTGTGGACAGAAAATTGTTCTCCAGAATCTTTATCCTTAAGCATGTGCAGCCAAGAGACAGAGCCATTTACTGCTGTGCACTGTGGG
TRAV46*02-P-IMGT	TRAV46	L-REGION+V-REGION	TRA	TGTACCGGCTTCTCTACATTGCGCTGCCCTTCCTCTGTAAGTGGCCCCCAGATGGCTCCTGCAAGACTGAAATCAGACAGCCTTCCAACATGGCCACCATGATTGGGACAGATGTCAAGTTCCAATGCCAATATAATATTCCTGATGGGAATTATGGTTCTGTGTGCTGGCATCTGCAGAGAGCTAACCAAAGGCTTACCCATATCTGCCATCCCTTTCAAGGCACCCTGGAATCAGAGCATCGCTAGTTGTCTGTGGACAGAAAATTGTTCTCCAGAATCTTAATCCTTAAGCATGTGCAGCCAAGAGACAGAGCCATTTACTGCTGTGCACTGTGGG
TRAV5*01-IMGT	TRAV5	L-REGION+V-REGION	TRA	TGAAGACACTTACTGGATCTTTGTTCCTGTTTTTGTGGCTGCAGCTGGACTGTATGAGTAGAGGAGAGGATGTGGAGCAGAGTCTTTTCCTGAGTGTCCGAGAGGGAGACATCTCCGTTATAAACTGCACTTACACGGACAGTTCCTCCACCTACTTATATTGGTATAAGCAAGAACCTGGAGCAGGTCTCCAGTTGCTGACATATATTCTTTCAAATATGGACCTGAAACAAGACCAAAGACTCACTGTTCTATTGAATAAGAAGGATAAACATCTGTCTCTGTGCATCGCAGACACCCAGACTGAGGACTCAGCTATCTACTTCTGTGCAGAGAGTA
TRAV5*w02	TRAV5	L-REGION+V-REGION	TRA	TGAAGACACTTACTGGATCTTTGTTCCTGTTTTTGTGGCTGCAGCTGGACTGTATGAGTAGAGGAGAGGATGTGGAGCAGAGTCTTTTCCTGAGTGTCCGAGAGGGAGACATCTCCGTTATAAACTGCACTTACACGGACAGTTCCTCCACCTACTTATATTGGTATAAGCAAGAACCTGGAGCAGGTCTCCAGTTGCTGACATATATTCTTTCAAATACGGACCTGAAACAAGACCAAAGACTCACGGTTCTATTGAATAAGAAGGATAAACATCTGTCTCTGTGCATCGCAGACACCCAGACTGAGGACTCAGCTATCTACTTCTGTGCAGAGAGTA
TRAV5*w03	TRAV5	L-REGION+V-REGION	TRA	TGAAGACACTTACTGGATCTTTGTTCCTGTTTTTGTGGCTGCAGCTGGACTGTATGAGTAGAGGAGAGGATGTGGAGCAGAGTCTTTTCCTGAGTGTCCGAGAGGGAGACATCTCCGTTATAAACTGCACTTACACGGACAGTTCCTCCACCTACTTATATTGGTATAAGCAAGAACCTGGAGCAGGTCTCCAGTTGCTGACATATATTCTTTCAAATACGGACCTGAAACAAGACCAAAGACTCACTGTTCTATTGAATAAGAAGGATAAACATCTGTCTCTGTGCATCGCAGACACCCAGACTGAGGACTCAGCTATCTACTTCTGTGCAGAGAGTA
TRAV6*01-IMGT	TRAV6	L-REGION+V-REGION	TRA	TGGAGTCATTCCTGGGAGGTGTTTTGCTGATTTTGTGGCTTCAAGTGGATTGGGTGAAGAGCCAAAAGATAGAACAGAATTCCGAGGCCCTGAACATTCAGGAGGGCAAAACGGCCACCCTGACCTGCAACTACACAAACTATTCTCCATCATACTTACAGTGGTACCGACAAGATCCAGGAAGAGGCCCTGTTTTCTTGCTACTCATACGTGAAAATGAGAAAGAAAAATGGAAAGAAAGACTGAAGGTCACCTTTGATACCACTCTTAAACAGAGTTTGTTTCATATCACAGCCTCCCAGCCTGCAGACTCAGCTACCTACCTCTGTGCTCTAGACA
TRAV6*w02	TRAV6	L-REGION+V-REGION	TRA	TGGAGCCATTCCTGGGAGGTGTTTTGCTGATTTTGTGGCTTCAAGTGGATTGGGTGAAGAGCCAAAAGATAGAACAGAATTCCGAGGCCCTGAACATTCAGGAGGGCAAAACGGCCACCCTGACCTGCAACTACACAAACTATTCTCCATCATACTTACAGTGGTACCGACAAGATCCAGGAAGAGGCCCTGTTTTCTTGCTACTCATACGTGAAAATGAGAAAGAAAAACGGAAAGAAAGACTGAAGGTCACCTTTGATACCACTCTTAAACAGAGTTTGTTTCATATCACAGCCTCCCAGCCTGCAGACTCAGCTACCTACCTCTGTGCTCTAGACA
TRAV8-1*01-P-IMGT	TRAV8-1	L-REGION+V-REGION	TRA	TGCTACTGTTGCTCATACCAGTGCTGGGGATGATTTTTGCCCTGAGAGATGCCAGAGCCCAGTCTGTAAGCCAGCATAACCACCATGTGATTCTCTCTAAAGGGGCCTCACTGGAGTTAGGATGCAACTATTCCTACGGTGGCACTGTTAATCTCTTCTGGTATGCCTAGCACCCTGGTCAAGACCTTCCGTTTCTCCTCAAGTACCTTTCAGGGGACCCATTGGTTAAAGACATCAAAGGCTTTGAGGCTGAATTTATGAAGAGTAAATCCTTCTTTAACCTGAGGAAACCCTCTGGGCAGTGGAGTGACATGGCTGAGTACTTCTGTGCCGTGAATGC
TRAV8-2*01-IMGT	TRAV8-2	L-REGION+V-REGION	TRA	TGCTCCTGCTGCTCGTCCTAGTGCTCGAGGTGATTTTTACCCTGGGAGGAACCAGAGCCCAGTCTGTGACCCAGCTTGACAGCCAAGTCTCTGTCTCTGAAGGAGTCCCTGTGCTGCTGAGGTGCAACTACTCATCGTCTTTTTCACCATATCTCTTCTGGTACGTGCAATACCCCAACCAAGGACTCCAGCTTCTCCTGAAGTACACATCAGGGACCACCCTGGTTAAAGGCATCAACGGTTTCGAGGCTGAATTTAAAAAGAGTGAAACCTCCTTCCACCTGACGAAAGCCTCAGCCCATGTGAGCGACGCGGCTGAGTACTTCTGTGCTGTGAATGA
TRAV8-3*01-IMGT	TRAV8-3	L-REGION+V-REGION	TRA	TGCTCCTGCTGCTCGTCCCAGTGCTCGAGGTGATTTTTACCCTGGGAGGAACCAGAGCCCAGTCTGTGACCCAGCTTGACAGCCAGGTCTCTGTCTCTGAAGGAGTCCCTGTGCTGCTGAGGTGCAACTACTCATCGTCTTTTTCACCAAATCTCTTCTGGTATGTGCAATACCCCAACCAAGGTCTCCAGCTTCTCCTGAAGTACATATCAGGGACCACGCTGGTTAAAGGCATCAATGGTTTTGAGGCTGAATTTAAGAAGAGTGAAACCTCCTTCCACCTGACGAAAGCCTCAGCCCATGTGAGCGACGCGGCTGAGTACTTCTGTGCTGTGAGTGA
TRAV8-4*01-IMGT	TRAV8-4	L-REGION+V-REGION	TRA	TGCTCCTGGTGTTCATCCCACTGCTGGGGATACATTTTGTCCTGAGAACTGCCAGATCCCAGTCAGTGACCCAGCCTGATATCCATATCACCGTCTCTGAAGGAGCCTCACTGGAGTTGAGATGTAACTATTCCTATGGGGCAACACCTTCTCTCTTCTGGTATGTCCAGTCCCCCGGCCAAGGCCTCCAGCTGCTCCTGAAGTACTTTTCAGGAGACAGTGTGGTTCAAGGCATTAAAGGCTTTGAGGCTGAATTTAAGAGGAGTCAATATTCCTTCAACCTGAGGAAACCCTCTGTGCATTGGAGTGATGCTGCTGAGTACTTCTGTGCTGCGGGTGC
TRAV8-4*w02	TRAV8-4	L-REGION+V-REGION	TRA	TGCTCCTGGTGTTCATCCCACTGCTGGGGATACATTTTGTCCTGAGAACTGCCAGAGCCCAGTCAGTGACCCAGCCTGATATCCATATCACTGTCTCTGAAGGAGCCTCACTGGAGTTGAGATGTAACTATTCCTATGGGGCAACACCTTCTCTCTTCTGGTATGTCCAGTCCCCCGGCCAAGGCCTCCAGCTGCTCCTGAAGTACTTTTCAGGAGACACTGTGGTTCAAGGCATTAAAGGCTTTGAGGCTGAATTTAAGAGGAGTCAATATTCCTTCAACCTGAGGAAACCCTCTGTGCATTGGAGTGATGCTGCTGAGTACTTCTGTGCTGCGGGTGC
TRAV8-5*01-IMGT	TRAV8-5	L-REGION+V-REGION	TRA	TGCTCCTGCTGCTCGTCCCAGTGCTCGAGGTGATTTTTACTCTGGGAGGAACCAGAGCCCAGTCTGTGACCCAGCTTGACAGCCAAGTCCCTGTCTTTGAAGAAGCCCCTGTGCTGCTGAGGTGCAACTACTCATCATCGTCTGTTTCAGTGTATCTCTTCTGGTATGTGCAATACCCCAACCAAGGACTCCGGCTTCTCCTGAAGTATTTATCAGGACCCACCCTGGTTAAAGGCATCAATGGTTTTGAGGCTGAATTTAAGAAGAGTGAAACTTCCTTCCACTTGAGGAAACCCTCAGCCCATATAAGCGACACGGCTGAGTACTTCTGTGCTGTGAGTGA
TRAV8-5*w02	TRAV8-5	L-REGION+V-REGION	TRA	TGCTCCTGCTGCTCGTCCCAGTGCTCGAGGTGATTTTTACCCTGGGAGGAACCAGAGCCCAGTCTGTGACCCAGCTTGACAGCCAAGTCCCTGTCTTTGAAGAAGCCCCTGTGCTGCTGAGGTGCAACTACTCATCGTCTGTTTCAGTGTATCTCTTCTGGTATGTGCAATACCCCAACCAAGGACTCCAGCTTCTCCTGAAGTATTTATCAGGACCCACCCTGGTTAAAGGCATCAACGGTTTTGAGGCTGAATTTAAGAAGAGTGAAACTTCCTTCCATTTGAGGAAACCCTCAGCCCATATAAGCGACACGGCTGAGTACTTCTGTGCTGTGAGTGA
TRAV8-5*w03	TRAV8-5	L-REGION+V-REGION	TRA	TGCTCCTGCTGCTCGTCCTAGTGCTCGAGGTGATTTTTACCCTGGGAGGAACCAGAGCCCAGTCTGTGACCCAGCTTGACAGCCAAGTCCCTGTCTTTGAAGAAGCCCCTGTGCTGCTGAGGTGCAACTACTCATCGTCTGTTTCAGTGTATCTCTTCTGGTATGTGCAATACCCCAACCAAGGACTCCAGCTTCTCCTGAAGTATTTATCAGGACCCACCCTGGTTAAAGGCATCAACGGTTTTGAGGCTGAATTTAAGAAGAGTGAAACTTCCTTCCATTTGAGGAAACCCTCAGCCCATATAAGCGACACGGCTGAGTACTTCTGTGCTGTGAGTGA
TRAV8-7*01-IMGT	TRAV8-7	L-REGION+V-REGION	TRA	TGCTCTTAGTGGTCATTCTACTGCTTGGAATGTTCTTCACACTGAGAACCAGAGCCCAGTCGGTGACCCAGCTTGATGGCCACATCATTGTCTCTGAAAGAGACCCTCTGGAACTGAAGTGCAACTATTCCTATAGTGGAATTCCTTCTCTCTTCTGGTATGTCCAATACCCCAGCCAAAGCCTTGAGCTTCTCCTCAAGGACCTATCAGGGGCCACCCAGGTTAAAGGCATCAAAGGTTTTGAGGCTGAATTTAAGAAGAGCGAAACCTCCTTCTACCTGAGGAAGCCATCAGCCCATGTGAGCGATGCTGCTGAGTACTTCTGTGCTGTGAGTGA
TRAV8-7*w02	TRAV8-7	L-REGION+V-REGION	TRA	TGCTCTTAGTGGTCATTCTACTGCTTGGAATGTTCTTCACACTGAGAGGAACCAGAGCCCAGTCGGTGACCCAGCTTGATGGCCACATCATTGTCTCTGAAAGAGACCCTCTGGAACTGAAGTGCAACTATTCCTATAGTGGAATTCCTTCTCTCTTCTGGTATGTCCAATACCCCAGCCAAAGCCTTGAGCTTCTCCTCAAGGACCTATCAGGGGCCACCCAGGTTAAAGGCATCAAAGGTTTTGAGGCTGAATTTAAGAAGAGCGAAACCTCCTTCTACCTGAGGAAGCCATCAGCCCATGTGAGCGATGCTGCTGAGTACTTCTGTGCTGTGAGTGA
TRAV9-1*01-IMGT	TRAV9-1	L-REGION+V-REGION	TRA	TGAACTCTTTTCCAGGATCAGTGATTGCACTATTCTTAATGTTTGGGGGAATCAATGGAGATTCAGTGGTCCAGACAGAAGGCCAAGTGCTCCTCTCTGAAGGGGATTCCCTGATTGTGAACTGCTCCTATGAAAGCACACAGTACCCTTCCCTTTTCTGGTATGTCCAATATCCTGGAGAAGGTCTACAGCTCCTCCTGAAAGCCATGAAGTTCAATGACAAGGAAAGCAACAAAGGTTTTGAAGCCACATACCATAAAGAAACCACTTCTTTCCACTTGGAGAAGGACTCAGTTCAAGAGTCAGACTCAGCTGTGTACTTCTGTGCTCTGAGTGA
TRAV9-1*w02	TRAV9-1	L-REGION+V-REGION	TRA	TGAACTCTTTTCCAGGATCAGTGATTGCACTATTCTTAATGTTTGGGGGAATCAATGGAGATTCAGTGGTCCAGACAGAAGGCCAAGTGCTCCTCTCTGAAGGGGATTCCCTGATTGTGAACTGCTCCTATGAAAGCACACAGTACCCTTCCCTTTTCTGGTATGTCCAATATCCTGGAGAAGGTCTACAGCTCCTCCTGAAAGCCATGAAGTTCAATGACAAGGAAAGCAACAAAGGTTTTGAAGCCACATACCGTAAAGAAACCACTTCTTTCCACTTGGAGAAGGACTCAGTTCAAGAGTCAGACTCAGCTGTGTACTTCTGTGCTCTGAGTGA
TRAV9-2*01-IMGT	TRAV9-2	L-REGION+V-REGION	TRA	TGAACTGTTCTCCAGGCTTAGTATCTGTGATACTCTTACTGCTTGGAAGAACGCGTGGAGATTCAGTGACCCAGATGGAAGGGCCAGTGACTCTCTCAGAAAGGGCCTTCCTGACTATAAACTGCACGTACACAGCCACAGGATATCCTTCCCTTTTCTGGTATGTCCAATATCCTGGAGAAGGTCCACAGCTCCTCCTGAAAGCCGCGAAGACTGATGAGAAGGGAAGCAACAAAGGTTTTGAAGCCACATACCGTAAAGAAACCACTTCTTTCCACTTGAAGAAAGACTCAGTTCAAGAGTCAGATTCAGCTGTGTACTTCTGTGCTCTGAGTGA
TRAV9-2*w02	TRAV9-2	L-REGION+V-REGION	TRA	TGAACTGTTCTCCAGGCTTAGTATCTGTGATACTCTTACTGCTTGGAAGAACGCGTGGAGATTCAGTGACCCAGATGGAAGGGCCAGTGACTCTCTCAGAAAGGGCCTTCCTGACTATAAACTGCACGTACACAGCCACAGGATATCCTTCCCTTTGCTGGTATGTCCAATATCCTGGAGAAGGTCCACAGCTCCTCCTGAAAGCCGCGAAGACTGATGAGAAGGGAAGCAACAAAGGTTTTGAAGCCACATACCATAAAGAAACCACTTCTTTCCACTTGAAGAAAGACTCAGTTCAAGAGTCAGATTCAGCTGTGTACTTCTGTGCTCTGAGTGA
TRBC1*01-IMGT	TRBC	C-REGION	TRB	GGACCTGAAAAAGGTGTTCCCACCCAAGGTCGCTGTGTTTGAGCCATCAGAAGCAGAGATCTCCCACACCCAAAAGGCCACGCTGGTGTGCCTGGCCACAGGCTTCTACCCCGACCACGTGGAGCTGAGCTGGTGGGTGAACGGGAAAGAGGTGCACAGTGGGGTCAGCACGGACCCACAGCCCCTCAAGGAGCAGCCCGCCCTCGAGGACTCCAGATACTGCCTGAGCAGCCGCCTGAGGGTCTCGGCCACCTTCTGGCACAACCCCCGCAACCACTTCCGCTGCCAAGTCCAGTTCTATGGGCTCTCGGAGGATGACGAGTGGACCGAGGACAGGGACAAGCCCATCACCCAAAAGATCAGCGCCGAGGTCTGGGGTAGAGCAGACTGTGGCTTCAC…
TRBC1*02-IMGT	TRBC	C-REGION	TRB	GGACCTGAAAAAGGTGTTCCCACCCAAGGTCGCTGTGTTTGAGCCATCAGAAGCAGAGATCTCCCACACCCAAAAGGCCACGCTGGTGTGCCTGGCCACAGGCTTCTACCCCGACCACGTGGAGCTGAGCTGGTGGGTGAACGGGAAAGAGGTGCACAGTGGGGTCAGCACGGACCCACAGCCCCTCAAGGAGCAGCCCGCCCTCGAGGACTCCAGATACTGCCTGAGCAGCCGCCTGAGGGTCTCAGCCACCTTCTGGCACAACCCCCGCAACCACTTCCGCTGCCAAGTCCAGTTCTATGGGCTCTCGGAGGATGACGAGTGGACCGAGGACAGGGACAAGCCCATCACCCAAAAGATCAGCGCCGAGGTCTGGGGTAGAGCAGACTGTGGCTTCAC…
TRBC2*01-IMGT	TRBC	C-REGION	TRB	GGACCTGAAAAAAGTGTTCCCACCCAAGGTCGCTGTGTTTGAGCCATCAGAAGCAGAGATCTCCCACACCCAAAAGGCCACGCTGGTGTGCCTGGCCACAGGCTTCTACCCCGACCACGTGGAGCTGAGCTGGTGGGTGAACGGGAAAGAGGTGCACAGTGGGGTCAGCACGGACCCACAGCCCCTCAAGGAGCAGCCCACCCTCGAGGACTCCAGATACTGCCTGAGCAGCCGCCTGAGGGTCTCGGCCACCTTCTGGCACAACCCCCGCAACCACTTCCGCTGCCAAGTCCAGTTCTATGGGCTCTCGGAGGATGACGAGTGGACCGAGGACAGGGACAAGCCCATCACCCAAAAGATCAGCGCTGAGGCCTGGGGTAGAGCAGACTGTGGCTTCAC…
TRBC2*02-P-IMGT	TRBC	C-REGION	TRB	GGACCTGAAAAAAGTGTTCCCACCCAAGGTCGCTGTGTTTGAGCCATCAGAAGCAGAGATCTCCCACACCCAAAAGGCCACGCTGGTGTGCCTGGCCACAGGCTTCTACCCCGACCACGTGAAGCTGAGCTGGTGGTGAACGGGAAGAGGTGCACAGTGGGGTCAGCACCGACCCACAGCCCCTCAGGAGCAGCCCACCCCTCGAGGACTCCAGATACTGCCTGAGCAGCCGCCTGAGGGTCTCGGCCACCTTCTGGCACAACCCCCGCAACCACTTCCGCTGCCAAGTCCAGTTCTATGGGCTCTCGGAGGATGACGAGTGGACCGAGGACAGGGACAAGCCCATCACCCAAAAGATCAGCGCTGAGGCCTGGGGTAGAGCAGACTGTGGCTTCACCT…
TRBC2*03-IMGT	TRBC	C-REGION	TRB	GGACCTGAAAAAAGTGTTCCCACCCAAGGTCGCTGTGTTTGAGCCATCAGAAGCAGAGATCTCCCACACCCAAAAGGCCACGCTGGTGTGCCTGGCCACAGGCTTCTACCCCGACCACGTGGAGTTGAGCTGGTGGGTGAACGGGAAAGAGGTGCACAGTGGGGTCAGCACGGACCCACAGCCCCTCAAGGAGCAGCCCACCCTCGAGGACTCCAGATACTGCCTGAGCAGCCGCCTGAGGGTCTCGGCCACCTTCTGGCACAACCCCCGCAACCACTTCCGCTGCCAAGTCCAGTTCTATGGGCTCTCGGAGGATGACGAGTGGACCGAGGACAGGGACAAGCCCATCACCCAAAAGATCAGCGCTGAGGCCTGGGGTAGAGCAGACTGTGGCTTCAC…
TRBD1*01-IMGT	TRBD1	D-REGION	TRB	GGACAGGGGGGC
TRBD2*01-IMGT	TRBD2	D-REGION	TRB	GGACTGGGGGGAG
TRBJ1-1*01-IMGT	TRBJ1-1	J-REGION	TRB	GAACACTGAAGCTTTCTTTGGACAAGGCACCAGACTCACAGTTTTAG
TRBJ1-1*02-IMGT	TRBJ1-1	J-REGION	TRB	GAACACTGAAGCTTTCTTTGGACAAGGCACCAGACTCACAGTTGTAG
TRBJ1-2*01-IMGT	TRBJ1-2	J-REGION	TRB	TAACTATGACTACACCTTCGGTTCAGGGACCAAGTTAACTGTTGTAG
TRBJ1-3*01-IMGT	TRBJ1-3	J-REGION	TRB	TCTGGAAACACCGTGTATTTTGGAGAGGGAAGTCGGCTCACTGTTGTAG
TRBJ1-4*01-IMGT	TRBJ1-4	J-REGION	TRB	AACTAATGAAAAACTGTTTTTTGGCAGTGGAACCCAGCTCTCTGTCTTGG
TRBJ1-5*01-IMGT	TRBJ1-5	J-REGION	TRB	AGCAATCAGCCCCAGTATTTTGGAGATGGCACTCGACTCTCCGTCCTAG
TRBJ1-5*w02	TRBJ1-5	J-REGION	TRB	AGCAATCAGCCCCAGTATTTTGGAGATGGCACTCGACTCTCCATCCTAG
TRBJ1-5*w03	TRBJ1-5	J-REGION	TRB	AGCAATCAGCCCCAGTATTTTGGAGATGGCAGTCGACTCTCCGTCCTAG
TRBJ1-6*01-IMGT	TRBJ1-6	J-REGION	TRB	TCCTATAATTCGCCCCTCTACTTTGGGAACGGGACCAGGCTCACTGTGACGG
TRBJ1-6*02-IMGT	TRBJ1-6	J-REGION	TRB	TCCTATAATTCGCCCCTCCACTTTGGGAACGGGACCAGGCTCACTGTGACGG
TRBJ1-6*03-IMGT	TRBJ1-6	J-REGION	TRB	TCCTATAATTCGCCCCTCTACTTTGGGAACGGGACCAGGCTCACTGTGACAG
TRBJ1-6*w04	TRBJ1-6	J-REGION	TRB	TCCTATAATTCGCCCCTCCACTTTGGGAACGGGACCAGGCTCACTGTGACAG
TRBJ2-1*01-IMGT	TRBJ2-1	J-REGION	TRB	TCCTACAATGAGCAGTTCTTTGGGCCAGGGACACGGCTCACCGTGCTAG
TRBJ2-1*02-IMGT	TRBJ2-1	J-REGION	TRB	TCCTACAATGAGCAGTTCTTTGGGCCAGGCACACGGCTCACCGTGCTAG
TRBJ2-1*w03	TRBJ2-1	J-REGION	TRB	TCCTACAATGAGCAGTTCTTTGGGCCAGGCACACGGCTCACGGTGCTAG
TRBJ2-2*01-IMGT	TRBJ2-2	J-REGION	TRB	TAACACCGCGCAGCTGTTCTTTGGAGAAGGCTCTAGGCTGACCGTGCTGG
TRBJ2-2P*01-ORF-IMGT	TRBJ2-2P	J-REGION	TRB	TGAGTGGCGCTGCTGGGCGTCTGGGCCGAGGACTCCTGGTTCTGG
TRBJ2-2P*02-ORF-IMGT	TRBJ2-2P	J-REGION	TRB	TGAGAGGCGCTGCTGGGCGTCTGGGCCGAGGAGTCCTGGTTCTGG
TRBJ2-3*01-IMGT	TRBJ2-3	J-REGION	TRB	GCACAGATCCGCAGTATTTTGGCCCAGGCACCCGGCTGACAGTGCTCG
TRBJ2-4*01-IMGT	TRBJ2-4	J-REGION	TRB	GCCAAAACACTCAGTACTTCGGCGCCGGGACCCGGCTCTCAGTGCTGG
TRBJ2-5*01-IMGT	TRBJ2-5	J-REGION	TRB	CCAAGAGACCCAGTACTTCGGACCAGGCACGCGGCTCCTGGTGCTCG
TRBJ2-6*01-IMGT	TRBJ2-6	J-REGION	TRB	TCTGGGGCCAGCGTCCTGACTTTCGGGGCCGGCAGCCGGCTGACCGTGCTGG
TRBJ2-7*01-IMGT	TRBJ2-7	J-REGION	TRB	TCCTACGAGCAGTACTTCGGGCCGGGCACCAGGCTCACAGTCATAG
TRBV10-1*01-IMGT	TRBV10-1	L-REGION+V-REGION	TRB	TGGGCACCAGGCTCTTCTTCTATGTGGCCCTTTGTCTGCTGTGGGCAGGACACAGGGATGCTGAAATCATCCAGAGCCCAAGACACAAGATCACAGAGACAGGAAGGAAGGTGACCTTGACGTGTCACCAGACTTGGAACCACAACAATATGTTCTGGTACCGACAAGACCTGGGACACGGGCTGAGACTGATCCATTACTCATATGGTGTTCCAGACACTAACAAAGGAGAAGTCCCAGATGGCTACAGTGTCTCTAGATCAAATAAAGAGGATTTCCCCCTCACTCTGGAGTCTGCTGCCTCCTCCCAGACATCTGTATATTTCTGCGCCAGCAGTGAGTC
TRBV10-1*02-IMGT	TRBV10-1	L-REGION+V-REGION	TRB	TGGGCACCAGGCTCTTCTTCTATGTGGCCCTTTGTCTGCTGTGGGCAGGACACAGGGATGCTGAAATCACCCAGAGCCCAAGACACAAGATCACAGAGACAGGAAGGAAGGTGACCTTGACGTGTCACCAGACTTGGAACCACAACAATATGTTCTGGTACCGACAAGACCTGGGACACGGGCTGAGACTGATCCATTACTCATATGGTGTTCCAGACACTAACAAAGGAGAAGTCCCAGATGGCTACAGTGTCTCTAGATCAAATAAAGAAGATTTCCCCCTCACTCTGGAGTCTGCTGCCTCCTCCCAGACATCTGTGTATTTCTGCGCCAGCAGTGAGTC
TRBV10-2*01-IMGT	TRBV10-2	L-REGION+V-REGION	TRB	TGGGCACCAGGCTCTTCTTCTATGTGGCGCTTTGTCTGCTGTGGGCAGGACACAGGGATGCCGGAATCACCCAGAGCCCGAGATACAAGGTCACAGAGACAGGAAGGCAGGTGACCTTGACGTGTCACCAGACTTGGAGCCACAGCTATATGTTCTGGTACCGACAAGATCTGGGACATGGGCTGAGGCTGATCCATTACTCAGCAGGTGCTGGTATCACAGATAAAGGAGAAGTCCCCGATGGCTATGTTGTCTCCAGATCAAAGACAGAGGATTTCCTCCTCACTCTGGAGTCAGCTACCCGCTCCCAAACATCTGTGTATTTCTGTGCCAGCAGTGAGTC
TRBV10-3*01-IMGT	TRBV10-3	L-REGION+V-REGION	TRB	TGGGCACAAGGTTCTTCTTCTATGTGGCCCTTTGTCTCCTGTGGACAGGACACATGGATGCTGGAATCACCCAGAGCCCAAGACACAAGATCACAGAGACAGGAACACCAGTGACTCTGAGATGTCACCAGACTGAGAACCACCGCTATATGTACTGGTATCGACAAGACCTGGGGAATGGGCTGAGGCTGATCCATTACTCATATGGTGTTGAAGACACTGACAAAGTAGAAGTCTCAGATGGCTACAGTGTCTCTAGATCAAAGACAGAGGATTTCCTCCTCACTCTGGAGTCCGCTACCCGCTCCCAGACATCTGTGTACTTTTGTGCCAGCAGTGAATC
TRBV10-3*02-IMGT	TRBV10-3	L-REGION+V-REGION	TRB	TGGGCACAAGGTTCTTCTTCTATGTGGCCCTTTGTCTCCTGTGGACAGGACACATGGATGCTGGAATCACCCAGAGCCCAAGACACAAGATCACAGAGACAGGAACACCAGTGACTCTGAGATGTCACCAGACTGAGAACCACCGCTATATGTACTGGTATCGACAAGACCTGGGGAATGGGCTGAGGCTGATCCATTACTCATATGGTGTTGAAGACACTGACAAAGTAGAAGTCTCAGATGGCTACAGTGTCTCTAGATCAAAGACAGAGGATTTCCTCCTCACTCTGGAGTCCACTACCCGTTCCCAGACATCTGTGTACTTTTGTGCCAGCAGTGAATC
TRBV1-1*01-P-IMGT	TRBV1-1	L-REGION+V-REGION	TRB	TGGGCTGCAGCCTCCACTGTGGTGTGGTCCATTGTCTCAGGCTCCATGGATACTGAAATTACGCAGACACCAAAATACCTGGTCACAGGAATGAGGAGTAAAAGGATGATGAAACGTGAGCATCTGGGACATGATTCTTTGTATTGGCTCAGACAGAAAGCTAAGAAATCCCTGGAGTTCATGTTTTACTACAACTGTAAGGAACTCACTGAGAACAAGACTGTGCCAAGTCACTTCACACCTGAATGCCCTGACAGCTCTCGCTTATACCTTCATGTGTTCGCGCTGCAGCCAGAAGACTCAGCTCTGTGTCTCTGTACCAGTAGCCAAGA
TRBV1-1*02-P-IMGT	TRBV1-1	L-REGION+V-REGION	TRB	TGGGCTGCAGCCTCCACTGTGGTGTGGTCCATTGTCTCAGGCTCCATGGATACTGAAATTACGCAGACACCAAAATACCTGGTCACAGGAATGAGGAGTAAAAGGATGATGAAACGTGAGCATCTGGGACATGATTCTTTGTATTGGCTCAGACAGAAAGCTAAGAAATCCCTGGTGTTCATGTTTTACTACAACTGTAAGGAACTCACTGAGAACAAGACTGTGCCAAGTCACTTCACACCTGAATGCCCTGACAGCTCTCGCTTATACCTTCATGTGTTCGCGCTGCAGCCAGAAGACTCAGCTCTGTGTCTCTGTACCAGTAGCCAAGA
TRBV11-1*01-IMGT	TRBV11-1	L-REGION+V-REGION	TRB	TGGGCACCAGGCTCCTCTGCTGGGCGGCCGTCCGTCTCCTGCGGGCAGAATTCACAGAAGCTGGAGTTGCCCAGTCCCCCAGATATAAGATTACAGAGAAAAGCCAGACTGTGGCTTTTTGGTGTGATCCTATATCTGGCCATGCTACCCTTTACTGGTACCGGCAGATCCTGGGTCAGGGCCCAGAGCTTCTGGTTCAGTTTCAGAATAAGGGTATAGTAGATGATTCACAGTTGCCTAAGGATCGATTTTCTGCAGAGAGGCTCAAAGGAGTAAACTCCACTCTCAAGATCCAGCCTGCAGAGCTTGGGGACTCGGCCGTGTATCTCTGTGCCAGCAGCTTAGC
TRBV11-1*w02	TRBV11-1	L-REGION+V-REGION	TRB	TGGGCACCAGGCTCCTCTGCTGGGCGGCCGTCTGTCTCCTGCGGGCAGAATTCACAGAAGCTGGAGTTGCCCAGTCCCCCAGATATAAGATTACAGAGAAAAGCCAGGCTGTGGCTTTTTGGTGTGATCCTATATCTGGCCATGCTACCCTTTACTGGTACCGGCAGATCCTGGGTCAGGGCCCAGAGCTTCTGGTTCAGTTTCAGAATAAGGGTGTAGTAGATGATTCACAGTTGCCTAAGGATCGATTTTCTGCAGAGAGGCTCAAAGGAGTAGACTCCACTCTCAAGATCCAGCCTGCAGAGCTTGGGGACTCGGCCGTGTATCTCTGTGCCAGCAGCTTAGC
TRBV11-2*01-IMGT	TRBV11-2	L-REGION+V-REGION	TRB	TGGGCACCAGGCTCCTCTGCTGGGCGGCCCTCTGTCTTCTGGGAGCAGAACTCACAGAAGCTGGAGTTGCCCAGTCCCCCAGATATAAGGTTATAGAAAAAAGCCAGGCTGTGACTTTTTGGTGCAATCCTATATCTGGCCATGCTACCCTTTACTGGTACCAGCAGATCCTGGGACAGGGCCCGGAGCTTCTGGTTCAATTTCGCAATAACGATGTAGTAGATGATTCACAGTTGCCTAAGGATCGATTTTCTGCAGAGAGGCTCAAAGGAGTAGACTCCACTCTCAAGATCCAGCCTGCAGAGCTTGGGGACTCGGCCGTGTATCTCTGTGCCAGCAGCTTAGC
TRBV11-2*02-IMGT	TRBV11-2	L-REGION+V-REGION	TRB	TGGGCACCAGACTCCTCTGCTGGGCGGCCCTCTGTCTTCTGGGAGCAGAACTCACAGAAGCTGGAGTTGCCCAGTCCCCCAGATATAAGGTTATAGAGAAAAGCCAGGCTGTGACTTTTTGGTGCAATCCTATATCTGGCCATGCTACCCTTTACTGGTACCAGCAGATCCTGGGACAGGGCCCGGAGCTTCTGGTTCAGTTTCGCAATAACGATGTAGTAGATGATTCACAGTTGCCTAAGGATCGATTTTCTGCAGAGAGGCTCAAAGGAGTAAACTCCACTCTCAAGATCCAGCCTGCAGAGCTTGGGGACTCGGCCGTGTATCTCTGTGCCAGCAGCTTAGC
TRBV11-2*w02	TRBV11-2	L-REGION+V-REGION	TRB	TGGGCACCAGGCTCCTCTGCTGGGCGGCCCTCTGTCTTCTGGGAGCAGAACTCACAGAAGCTGGAGTTGCCCAGTCCCCCAGATATAAGGTTATAGAGAAAAGCCAGGCTGTGACTTTTTGGTGCAATCCTATATCTGGCCATGCTACCCTTTACTGGTACCAGCAGATCCTGGGACAGGGCCCGGAGCTTCTGGTTCAGTTTCGCAATAACGATGTAGTAGATGATTCACAGTTGCCTAAGGATCGATTTTCTGCAGAGAGGCTCAAAGGAGTAAACTCCACTCTCAAGATCCAGCCTGCAGAGCTTGGGGACTCGGCCGTGTATCTCTGTGCCAGCAGCTTAGC
TRBV11-2*w03	TRBV11-2	L-REGION+V-REGION	TRB	TGGGCACCAGACTCCTCTGCTGGGCGGCCCTCTGTCTTCTGGGAGCAGAACTCACAGAAGCTGGAGTTACCCAGTCCCCCAGATATAAGGTTATAGAAAAAAGCCAGGCTGTGACTTTTTGGTGCAATCCTGTATCTGGCCATGCTACCCTTTACTGGTACCGGCAGATCCTGGGACAGGGCCCGGAGCTTCTGGTTCAATTTCGCAATAACGATGTAGTAGATGATTCACAGTTGCCTAAGGATCGATTTTCTGCAGAGAGGCTCAAAGGAGTAGACTCCACTCTCAAGATCCAGCCTGCAGAGCTTGGGGACTCGGCCGTGTATCTCTGTGCCAGCAGCTTAGC
TRBV11-3*01-IMGT	TRBV11-3	L-REGION+V-REGION	TRB	TGGGCACCGGGCTCCTCTGCTGGGCGGCCCTCTGTCTCCTGGGGGCAGAACTCACAGAAGCTGGAGTGACCCAGTCTCCGAGATATAAGATCACAGAGAAAAAACAGCCTGTGGCTTTTTGGTGCAATCCTATTTCTGGCCACAATACCCTTTACTGGTACCGGCAGAACTTGGGACAGGGCCCGGAGCTTCTGGTTCAATATGAGAATGAGGAAGCAGTAGATGATTCACAGTTGCCTAAGGATCGATTTTCTGCAGAGAGGCTCAAAGGAATAGACTCCACTCTCAGGATCCAGCCTGCAGAGCTTGGGGACTCGGCCGTGTATCTCTGTGCCAGCAGCTTAGC
TRBV1-2*01P	TRBV1-2	L-REGION+V-REGION	TRB	TGGGCTGCAGCCTCCACTGTGGTGTGGTCCATTGTCTCAGGCTCCATGGATACTGGAATTACCCAGACACCAAAATACCTGGTCACAGCAATGAGGAGTAAAAGGACGATGAAACGTGAGCATCTGGGACATGATTCTATATACTGCTACAGACAGAAAGCTAAGAAATCCCTGGAGTTCATGTTTCACTACAACTATAAGGAACTCATTCAAAACGAGACTGTGCCAACACAGTGTCACACCTGAATGCCAACAGCTCTTGTGTACACCTTCATGTGGTCATGCTGCAGCTAGAAGACTCAGCTGTGAATCTCTGTTTCAGCAGCCAAGG
TRBV12-1*01-ORF-IMGT	TRBV12-1	L-REGION+V-REGION	TRB	TGGACTCCTGGACCCTCTGCGTGTCCCTTTGTATCCTGGTAGCGACATGCACAGATGTTGGCATTATCCAGTCACCCAAGCATGAGGTGACAGAAATGGGACAAGCAGTGACTCTCAGATGTGAGCCAATTTTAGGCCACAATCTCCTTTTCTGGTACAGACAGACCTTCATGCAGGGACTGGAATTGCTGAGTTACTTCTGGAGCCAATCTATTATAGATGACGCAGGTATGCCCATGGATGGATTCTCAGCTGAGAGGCCTGATGGACCATTCTCTACTTGGAAGATCCAGCCCACAGAGCAGGGGGACTCGGCCGTGTGTGTCTGTGCAAGTCGCTTAGC
TRBV12-1*02-ORF-IMGT	TRBV12-1	L-REGION+V-REGION	TRB	TGGACTCCTGGACCCTCTGCGTGTCCCTTTGTATCCTGGTAGCGACATGCACAGATGTTGGCATTATCCAGTCACCCAAGCATGAGGTGACAGAAATGGGACAAGCAGTGACTCTCAGATGTGAGCCAGTTTTAGGCCACAATCTCCTTTTCTGGTACAGACAGACCTTCATGCAGGGACTGGAATTGCTGAGTTACTTCTGGAGCCAATCTATTATAGATGACGCAGGTATGCCCATGGATGGATTCTCAGCTGAGAGGCCTGATGGACCATTCTCTACTTGGAAGATCCAGCCCACAGAGCAGGGGGACTCGGCCGTGTGTGTCTGTGCAAGTCGCTTAGC
TRBV12-2*01-IMGT	TRBV12-2	L-REGION+V-REGION	TRB	TGGGCTTCTGGACTCTCTGCTGTGTGTCCTTTTGTATCCTGGTAGCGAAGCACACAGATGCTGGAGTTATCCAGTCACCCCGGCATAAGGTGACAGAGATGGGAAAAGAAGTGACTCTGAGATGCGAACCAATTTCAGGCCACAGCTCCCTTTTCTGGTACAGACAGACCATGATGCGGGGACTGGAGTTCCTGATTTACTTTAACAACAAGTCTCCGATAGATGATTCAGGGATGCCCAAGGATCGATTCTCAGCTACGATGCCTGATGCGTCATTCTCCACTCTGAAGATTCAGCCCTCAGAACCCAGGGACTCGGCTGTGTACTTCTGTGCCAGCAGTTTAGC
TRBV12-2*02-IMGT	TRBV12-2	L-REGION+V-REGION	TRB	TGGGCTTCTGGACTCTCTGCTGTGTGTCCTTTTGTATCCTGGTAGCGAAGCACACAGATGCTGGAGTTATCCAGTCACCCCGGCATAAGGTGACAGAGATGGGAAAAGAAGTGACTCTGAGATGCGAACCAATTTCAGGCCACAGCTCCCTTTTCTGGTACAGACAGACCATGATGCGGGGACTGGAGTTCCTGATTTACTTTAACAACAAGTCTCCGATAGATGATTCAGGGATGCCCAAGGATCGATTCTCAGCTACGATGCCTGATGCGTCATTCTCCACTCTGAAGATCCAGCCCTCAGAACCCAGGGACTCGGCTGTGTACTTCTGTGCCAGCAGTTTAGC
TRBV12-2*03-IMGT	TRBV12-2	L-REGION+V-REGION	TRB	TGGGCTCCTGGACTCTCTGCTGTGTGTCCCTTTGTATCCTGGTAGCGAAGCACACAGATGCTGGAGTTATCCAGTCACCCCGGCATAAGGTGACAGAGATGGGAAAAGAAGTGACTCTGAGATGCGAACCAATTTCAGGCCACAGCTCCCTTTTCTGGTACAGACAGACCATGATGCGGGGACTGGAGTTCCTGATTTACTTTAACAACAAGTCTCCGATAGATGATTCAGGGATGCCCAAGGATCGATTCTCAGCTAAGATGCCTGACGCATCATTCTCCACTCTGAAGATCCAGCCCTCAGAACCCAGGGACTCGGCTGTGTACTTCTGTGCCAGCAGTTTAGC
TRBV12-2*w03	TRBV12-2	L-REGION+V-REGION	TRB	TGGGCTCCTGGACTCTCTGCTGTGTGTCCCTTTGTATCCTGGTAGCGAAGCACACAGATGCTGGAGTTATCCAGTCACCCCGGCATAAGGTGACAGAGATGGGAAAAGAAGTGACTCTGAGATGCGAACCAATTTCAGGCCACAGCTCCCTTTTCTGGTACAGACAGACCATGATGCGGGGACTGGAGTTCCTGATTTACTTTAACAACAAGGATCCGATAGATGATTCAGGGATGCCCAAGGATCGATTCTCAGCTAAGATGCCTGACGCATCATTCTCCACTCTGAAGATCCAGCCCTCAGAACCCAGGGACTCGGCTGTGTACTTCTGTGCCAGCAGTTTAGC
TRBV12-3*01-IMGT	TRBV12-3	L-REGION+V-REGION	TRB	TGGGCTCCTGGACTCTCTGCTGTGTGTCCCTTTGTATCCTGGTAGCGAAGCACACAGATGCTGGAGTTATCCAGTCACCCCAGCATGAGGTGACAGAGATGGGAAAAGAAGTGACTCTGAGGTGCGAACCAATTTCAGGCCATACCTACCTCTTCTGGTACAGACAGACCATGATGCGGGGACTGGAGTTCCTGATTTACTTTAACAACAAGTCTCCGATAGATGATTCAGGGATGCCCAAGGATCGATTCTCAGCTACGATGCCTGAGGTATCATTCTCCACTCTGAAGATCCAGCCCTCAGAACCCAGGGACTCGGCTGTGTACTTCTGTGCCAGCAGTTTAGC
TRBV12-3*02-IMGT	TRBV12-3	L-REGION+V-REGION	TRB	TGGGCTCCTGGACTCTCTGCTGTGTGTCCCTTTGTATCGTGGTAGCGAAGCACACAGATGCTGGAGTTATCCAGTCACCCCGGCATGAGGTGACAGAGATGGGAAAAGAAGTGACTCTGAGATGCGAACCAATTTCAGGCCATACCTACCTCTTCTGGTACAGACAGACCATGATGCGGGGACTGGAGTTCCTGATTTACTTTAACAACAAGTATCCGATAGATGATTCAGGGATGCCCAAGGATCGATTCTCAGCTAAGATGCCTGACGCATCATTCTCCACTCTGAAGATCCAGCCCTCAGAACCCAGGGACTCGGCTGTGTACTTCTGTGCCAGCAGTTTAGC
TRBV12-3*w03	TRBV12-3	L-REGION+V-REGION	TRB	TGGGCTCCTGGACTCTCTGCTGTGTGTCCCTTTGTATCGTGGTAGCGAAGCACACAGATGCTGGAGTTATCCAGTCACCCCGGCATGAGGTGACAGAGATGGGAAAAGAAGTGACTCTGAGATGCGAACCAATTTCAGGCCATACCTACCTCTTCTGGTACAGACAGACCATGATGCGGGGACTGGAGTTCCTGATTTACTTTAACAACAAGTCTCCGATAGATGATTCAGGGATGCCCAAGGATCGATTCTCAGCTAAGATGCCTGACGCATCATTCTCCACTCTGAAGATCCAGCCCTCAGAACCCAGGGACTCGGCTGTGTACTTCTGTGCCAGCAGTTTAGC
TRBV12-3*w04	TRBV12-3	L-REGION+V-REGION	TRB	TGGGCTCCTGGACTCTCTGCTGTGTGTCCCTTTGTATCGTGGTAGCGAAGCACACAGATGCTGGAGTTATCCAGTCACCCCGGCATAAGGTGACAGAGATGGGAAAAGAAGTGACTCTGAGATGCGAACCAATTTCAGGCCATACCTACCTCTTCTGGTACAGACAGACCATGATGCGGGGACTGGAGTTCCTGATTTACTTTAACAACATGGATCCGATAGATGATTCAGGGATGCCCAAGGATCGATTCTCAGCTAAGATGCCTGACGCATCATTCTCCACTCTGAAGATCCAGCCCTCAGAACCCAGGGACTCGGCTGTGTACTTCTGTGCCAGCAGTTTAGC
TRBV12-4*01-IMGT	TRBV12-4	L-REGION+V-REGION	TRB	TGGCCACCAGGCTCCTCTGCTGTCTGGTCCTTTGTCTCCTGGGAGAAGAGCTCATAGATGCTGGAGTCACCCAGACACCAAGGCACAAGGTGACAGAAATGGGACAAGAAGTAACTATGAGATGTCAGCCAATTTTAGGCCACAATACTGTTTTCTGGTACAGACAGACCGTGATGCAAGGACTGGAGTTGCTGGTTTACTTACGCAACAAGGCTTCTCTAGATGATTCAGGAATGCCCAAGGATCGATTCTCAGCAGAGATGCCTGATGCATCTTTAGCCACTCTGAAGATCCAGCCCTCAGAACCCAGGGACTCGGCTGTGTATCTTTGTGCCAGTGGTTTGGT
TRBV12-4*02-IMGT	TRBV12-4	L-REGION+V-REGION	TRB	TGGCCACCAGGCTCCTCTGCTGTCTGGTCCTTTGTCTCCTGGGAGAAGAGCTCATAGATGCTGGAGTCACCCAGACACCAAGGCACAAGGTGACAGAAATGGGACAAGAAGTAACTATGAGATGTCAGCCAATTTTAGGCCACAATACTGTTTTCTGGTACAGACAGACCGTGATGCAAGGACTAGAGTTGCTGGTTTACTTACGCAACAAGGCTTCTCTAGATGATTCAGGAATGCCCAAGGATCGATTCTCAGCAGAGATGCCTGATGCATCTTTAGCCACTCTGAAGATCCAGCCCTCAGAACCCAGGGACTCGGCTGTGTATCTTTGTGCCAGTGGTTTGGT
TRBV13*01-IMGT	TRBV13	L-REGION+V-REGION	TRB	TGCTTGGTCCTGACCTGCCTGACTCTGCCTGGAACACCAGGCTCCTCTGCTATGTCATGCTTTGTCTCCTGGGAGCAGGTTCAGTGGCTGCTGGAGTCATCCAGTCCCCAAGGCACCTGATCAAAGAAAAGAGGGAAACAGCCACTCTGCAATGCTATCCTCTCCCTGAACACGACACTGTCTACTGGTACCAGCAGGGTCCAGGTCAGGGCCCCCAGTTCCTCATTTCGTTTTATCAAAAGATGCAGAGAGAAAAAGGAAGCATCCCTGATCGATTCTCAGCTCAACAGTTCAGTGACTATCATTCTGAACTGAACATGAGCTCCTTGGAGCTGGGGGACTCAGCCGTGTACCTCTGTGCCAGCAACTTAGG
TRBV1-3*01P	TRBV1-3	L-REGION+V-REGION	TRB	TGTGACCCTGAGGTGTGCGCAGGCTCCACTGTGGTGTCATCCTTTTTCTCAGGCTCCACAGATACTGGAATTACCCAGACACCAAAATACCTGGTCACAGGAATGGGGAGTAAAAGGACACTGAAATATGAGCAACATCTGGGACATGATTCTTTTGTATTGGCACAGATAGAAAGCTAAGAAATCCCTGGAGTTCAGGTTTTACTGCAACTATAAGGAATTATTGAAAACGAGACTGTGCCAAATCACTCTACACCTGAATGCCCTGACAGCTCTCGCTTATGCCTTCATGTGGTCGCACTGCAGCCAGAAAGCACAGCAGCCAAGA
TRBV13*02-IMGT	TRBV13	L-REGION+V-REGION	TRB	TGCTTGGTCCTGACCTGCCTGACTCTGCCTGGAACACCAGGCTCCTCTGCCATGTCATGCTTTGTCTCCTGGGAGCAGGTTCAGTGGCTGCTGGAGTCATCCAGTCCCCAAGGCACCTGATCAAAGAAAAGAGGGAAACAGCCACTCTGCAATGCTATCCTATCCCTGAACACGACACTGTCTACTGGTACCAGCAGGGTCCAGGTCAGGGCCCCCAGTTCCTCATTTCGTTTTATCAAAAGATGCAGAGAGAAAAAGGAAGCATCCCTGATCGATTCTCAGCTCAACAGTTCAGTGACTATCATTCTGAACTGAACATGAGCTCCTTGGAGCTGGGGGACTCAGCCGTGTACCTCTGTGCCAGCAGCTTAGG
TRBV14*01-IMGT	TRBV14	L-REGION+V-REGION	TRB	TGGTTTCTAGGCTTCTCAGTTTAGTGTCCCTTTGTCTCCTGGGAGCAAAGCATACAGAAGCTGGAGTTACTCAGTTCCCCAGCCACAGGGTAATAGAGAAGGGCCAGGCTGTAACTCTGAGATGTGACCCAATTTCTGGACATGATTATCTTTATTGGTATCGACGTGTTATGGGAAAAGAAATAAAATTTCTGATATACTTTCTGAGAGCGTCTATGCAGGATGAGTCCGGTATGCCCAACAAGCGATTCTCAGCTGAAAGGACTGGAGGGACGTATTCTACTCTGAAGGTGCAGCCTGCAGAACTGGAGGATTCTGGAGTTTATTTCTGTGCCAGCAGCCAAGA
TRBV14*w02	TRBV14	L-REGION+V-REGION	TRB	TGGTTTCTAGGCTTCTCAGTTTAGTGTCCCTTTGTCTCCTGGGAGCAAAGCATACAGAAGCTGGAGTTACTCAGTTCCCCAGCCACAGGGTAATAGAGAAGGGCCAGGCTGTAACTCTGAGATGTGACCCCATTTCTGGACATGATTATCTTTATTGGTATCGACGTGTTATGGGAAAAGAAATAAAATTTCTCATATACTTTCTGAGAGCGTCTATGCAGGATGAGTCCGATATGCCCAACAAGCGATTCTCAGCTGAAAGGATTGGAGGGACGTATTCTACTCTGAAGGTGCAGCCTGCAGAACTGGAGGATTCTGGAGTTTATTTCTGTGCCAGCAGCCAAGA
TRBV14*w03	TRBV14	L-REGION+V-REGION	TRB	TGGTTTCTAGGCTTCTCAGTTTAGTGTCCCTTTGTCTCCTGGGAGCAAAGCATATAGAAGCTGGAGTTACTCAGTTCCCCAGCCACAGGGTAATAGAGAAGGGCCAGGCTGTAACTCTGAGATGTGACCCAATTTCTGGACATGATTATCTTTATTGGTATCGACGTGATATGGGAAAAGAAATAAAATTTCTGATATACTTTCTGAGAGCGTCTATGCAGGATGAGTCCGGTATGCCCAACAAGCGATTCTCAGCTGAAAGGACTGGAGGGACGTATTCTACTCTGAAGGTGCAGCCTGCAGAACTCGAGGATTCTGGAGTTTATTTCTGTGCCAGCAGCCAAGA
TRBV15*01-IMGT	TRBV15	L-REGION+V-REGION	TRB	TGAGTCCTGGGCTTCTCCACTGGATGGCCCTTTGTCTCCTTGGAACAGGTCATGGGGATGTCATGGTCATCCAGAACCCAAGATACCAGGTTACTCAGTTGGAAAAGCCAGTGACCTTGAGTTGTTCTCAGAATCTGAACCATAAGGTCATGTACTGGTACCAGCAGAAGCCAAGTCAGGCCCCAAAGCTGCTGTTCCACTACTATGACAAAGATTTTAACAATGAAGCAGACACCCCTGATAACTTCCAATCCAGGAGGCCAAACACTTCTTTCTGCTTTCTTGACATCCGCTCACCAGGCCTGGAGGATGCAGCTGTGTACCTGTGTGCCAGCAGCAAAGA
TRBV16*01-IMGT	TRBV16	L-REGION+V-REGION	TRB	TGAGCCCCATATTCACCTACTTCACAATCCTTTGTCTCCTGGCTGCAAGTTCTCCCGGTGAAGAAGTCACCCAGACTCCAAAACATCTTGTCAAAGGGGAAGGACAGAAAGCAAAATTATATTGTGCCCCAATAAAAGGATACAGTTACTTTTTTTGGTACCAACGGGTCCTGAAAAAAGAGTTCAAGTTCTTGATTTCCTTCCAGAATGAAAATGTCTTTGATGAAACAGGGATGCCCAAGGAAAGATTTTCAGCTAAGTGCCCCCCAAATTCACCCTGTAGCCTTGAGATCCAGGCTACGAAGCTGAAGGATTCAGCAGCGTATTTTTGTGCCAGCAGCCAATC
TRBV16*02-IMGT	TRBV16	L-REGION+V-REGION	TRB	TGAGCCCCATATTCACCTACTTCACAATCCTTTGTCTCCTGGCTGCAAGTTCTCCCGGTGAAGAAGTCACCCAGACTCCAAAACATCTTGTCAAAGGGGAAGGACAGAAAGCAAAATTATATTGTGCCCCAATAAAAGGATACAGTTACTTTTTTTGGTACCAACGGGTCCTGAAAAAAGAGTTCAAGTTCTTGATTTCCTTCCAGAATGAAAATGTCTTTGATGAAACAGGGATGCCCAAGGAAAGATTTTCTGCTAAGTGCCCCCCAAATTCACCCTGTAGCCTTGAGATCCAGGCTACGAAGCTGAAGGATTCAGCAGCGTATTTTTGTGCCAGCAGCCAATC
TRBV16*w03	TRBV16	L-REGION+V-REGION	TRB	TGAGTCCCATATTCACCTACTTCACAATCCTTTGTCTCCTGGCTGCAGGTTCTCCCGGTGAAGAAGTCACCCAGACTCCAAAACATCTTGTCAAAGGGGAAAGACAGAAAGCAAAATTATATTGTGCCCCAATAAAAGGATACAGTTACTTTTTTTGGTACCAACGGGTCCTGAAAAAAGAGTTCAAGTTCTTGATTTCCTTCCAGAATGAAAATGTCTTTGATGAAACAGGGATGCCCAAGGAAAGATTTTCTGCTAAGTGCCCCCCAAATTCACCCTGTAGCCTTGAGATCCAGGCTACGAAGCTGAAGGATTCAGCAGCGTATTTTTGTGCCAGCAGCCAATC
TRBV18*01-IMGT	TRBV18	L-REGION+V-REGION	TRB	TGGACACCAGAGTCCTCTCCTGTGTGGTCATCTGTCTTCTGGGGACAGGTCTCTCAAATGCCGGCATCACACAGAACCCAAGACACCTGGTCAGGAGGAGGGGACAGGAGGCAAGACTGAGATGCAGCCCAATGAAAGGACACAGTCATGTTTATTGGTATCGGCAGCTCCCAGAGGAAGGTCTGAAATTCATGGTTTATCTCCAGAAAGAAAAAATCATAGATGAGTCAGGAATGCCAAAGGAATGGTTTTCTGCTGAATTTCCCAAAGAAGGCCCCAGCATCCTGAGGATCCAGCAGGCAGAGCAAGAAGACTCAGCAGCTTATTTCTGTGCCAGCTCACCACC
TRBV19*01-IMGT	TRBV19	L-REGION+V-REGION	TRB	TGAGCAACCAGGTGCTCTGCTGTGTGGTCCTTTGTCTCCTTGGAGCAAACACCATGGATGGCAGAATCACTCAGTCCCCAAAGTACCTGTTCAGAAAGGAAGGACAGAATGTGACCCTGAGTTGTGAACAGAATTTGAACCACGATGCCATGTACTGGTACCGACAGGACCCAGGTCAAGGACTGAGATTGATCTACTACTCACAGATAGTAAATGACATTCAGAAAGGAGACATAGCTGAAGGGTACAGTGTGTCTCGGGAGAGGAAGGAATCCTTTCCTCTCACTGTGACATCAGCCCAAAGGAACCCAACAGCTTTCTATCTCTGTGCCAGTAGTATAGA
TRBV19*02-IMGT	TRBV19	L-REGION+V-REGION	TRB	TGAGCAACCAGGTGCTCTGCTGTGTGGTCCTTTGTCTCCTTGGAGCAAACACCATGGATGGCGGAATCACTCAGTCCCCAAAGTACCTGTTCAGAAAGGAAGGACAGAATGTGACCCTGAGTTGTGAACAGAATTTGAACCACGATGCCATGTACTGGTACCGACAGGACCCAGGTCAAGGACTGAGATTGATCTACTACTCACAGATAGTAAATGACATTCAGAAAGGAGACATAGCTGAAGGGTACAGTGTGTCTCGGGAGAGGAAGGAATCCTTTCCTCTCACTGTGACATCAGCCCAAAGGAACCCAACAGCTTTCTATCTCTGTGCCAGTAGTATAGA
TRBV20-1*01-IMGT	TRBV20-1	L-REGION+V-REGION	TRB	TGCTGTTGCTTCTGCTGCTTCTGGGGACAGGCTCCGGGCTTGCTGCTGTCGTCTCTCAGTATCCAAGCAGGGTTATCTGTAAGAGAGGAACCTCTGTGAAGATCGAGTGCCGTTGCCTGGACTTTCAGGCCACAACTATGTTTTGGTATCGTCAGTTCCAGACACAGAGCCTCATACTCATGGCAACTTCCAATGAGGGCTCCGGCGTCACATACGAGCAAGGCGTCAAGCAGGACAAGTTTCCCATCAACCATCCAAACCTGACCTTCTCCACTCTGACAGTGACCAATGCCCATCCTGAAGACAGCAGCTTCTACATCTGCAGTGCTAGAGA
TRBV20-1*02-IMGT	TRBV20-1	L-REGION+V-REGION	TRB	TGCTGTTGCTTCTGCTGCTTCTGGGGACAGGCTCCGGGCTTGCTGCTGTCGTCTCTCAATATCCAAGCAGGGTTATCTGTAAGAGAGGAACCTCTGTGAAGATCGAGTGCCGTTGCCTGGACTTTCAGGCCACAACTATGTTTTGGTATCGTCAGTTCCAGACACAGAGCCTCATACTCATGGCAACTTCCAATGAGGGCTCCGGCGTCACATACGAGCAAGGCGTCAAGCAGGACAAGTTTCCCATCAACCATCCAAACCTGACCTTCTCCACTCTGACAGTGACCAATGCCCATCCTGAAGACAGCAGCTTCTACATCTGCAGTGCTAGAGA
TRBV20-1*w02	TRBV20-1	L-REGION+V-REGION	TRB	TGCTGTTGCTTCTGCTGCTTCTGGGGACAGCAGGCTCCGGGCTTGCTGCTGTCGTCTCTCAGTATCCAAGCAGGGTTATCTGTAAGAGAGGAACCTCTGTGAAGATCGAGTGCCGTTGCCTGGACTTTCAGGCCACAACTATGTTTTGGTATCGTCAGTTCCAGACACAGAGCCTCATACTCATGGCAACTTCCAATGAGGGCTCCGGCGTCACATACGAGCAAGGCGTCAAGCAGGACAAGTTTCCCATCAACCATCCAAACCTGACCTTCTCCACTCTGACAGTGACCAATGCCCATCCTGAAGACAGCAGCTTCTACATCTGCAGTGCTAGAGA
TRBV20-1*w03	TRBV20-1	L-REGION+V-REGION	TRB	TGCTGTTGCTTCTGCTGCTTCTGGGGACAGCAGGCTCCGGGCTTGCTGCTGTCGTCTCTCAATATCCGAGCAGGGTTATCTGTAAGAGAGGAACCTCTGTGAAGATCGAGTGCCGTTGCCTGGACTTTCAGGCCACAACTATGTTTTGGTATCGTCAGTTCCAGACACAGAGCCTCATACTCATGGCAACTTCCAATGAGGGCTCCGGCGTCACATACGAGCAAGGCGTCAAGCAGGACAAGTTTCCCATCAACCATCCAAACCTGACCTTCTCCACTCTGACAGTGACCAATGCCCATCCTGAAGACAGCAGCTTCTACATCTGCAGTGCTAGAGA
TRBV2-1*01-IMGT	TRBV2-1	L-REGION+V-REGION	TRB	TGGATACCTGGCTCCTATGCTGGGCAATTTTTAGTCTCTTGAAAGCAGGACACACAGAACCTGAAGTCACCCAGACTCCCAGCCATCAGGTCACACAGATGGGACAGGAAGTGATCTTGCGGTGTGTCCCCATCCCTAATCACTTAAACTTCTATTGGTACAGACAAATCTTGGGGCAGAAAGTCGAGTTTCTGGTTATCTTTTTTGATAATAACATCTCAGAGAAGTCTGAAATATTTGAAGATCGATTCTCAGTCGGAAGGCCTGATGGATCAAATTTCACTCTGAAGATCAAGTCCACAAAGCTGGAGGACTCAGCCATGTACTTCTGTGCCAGCAGTGAAGC
TRBV2-1*02-IMGT	TRBV2-1	L-REGION+V-REGION	TRB	TGGATACCCGCCTCCTATGCTGGGCAATTTTTAGTCTCTTGAAAGCAGGACACACAGAACCTGAAGTCACCCAGACTCCCAGCCATCAGGTCACACAGATGGGACAGGAAGTGATCTTGTGGTGTGTCCCCATCCCTAATCACTTAAACTTCTATTGGTACAGACAAATCTTGGGGCAGAAAGTCGAGTTTCTGGTTATCTTTTTTGATAATAACATCTCAGAGAAGTCTGAAATATTTGATGATCGATTCTCAGTCGGAAGGCCTGATGGATCAAATTTCACTCTGAAGATCAAGTCCACAAAGCTGGAGGACTCAGCCATGTACTTCTGTGCCAGCAGTGAAGC
TRBV21-1*01-IMGT	TRBV21-1	L-REGION+V-REGION	TRB	TGTGCCTCAGACTTCTCTGCTGTGTGGCCCTTTCTTTCTGGGGAGCAGCCTCCACGGACACCAAGGTCACCCAGAGACCTAGACTTCTGGTCAAAGCAAACAAACAGAAAGCAAAGATGGATTGTGTTCCTGTAAAAGGACATAGTTATGTTTACTGGTATCGTAAGAAGCTGGACGAAGAGCTCAAGTTTTTGGTTTACTTTCAGAATGAAGAAATTATTCAGAAAGCAGAAATAATCAATAAGAGATTTTCAGCCCAATGTCCCCAAAACTCATCCTGTACCTTGGAGATCCAGTCCACAGAGTCAGGGGACGCAGCACTGTATTTCTGTGCCAGCAAAGC
TRBV21-1*02-IMGT	TRBV21-1	L-REGION+V-REGION	TRB	TGTGCCTCAGACTTCTCTGCTGTGTGGCCCTTTCTTTCTGGGGAGCAGCCTCCACGGACACCAAGGTCACCCAGAGACCTAGACTTCTGGTCAAAGCAAACAAACAGAAAGCAAAGATGGATTGTGTTCCTGTAAAAGGACATAGTTATGTTTACTGGTATCGTAAGAAGCTGGACGAAGAGCTCAAGTTTTTGGTTTACTTTCAGAATGAAGAAATTATTCAGAAAGCAGAAATAATCAATAAGAGATTTTCAGCCCAATGTCCCCAAAACTCATCTTGTACCTTGGAGATCCAGTCCACAGAGTCAGGGGACGCAGCACTGTATTTCTGTGCCAGCAGCAAAGC
TRBV2-2*01-IMGT	TRBV2-2	L-REGION+V-REGION	TRB	TGGATACCTGGCTCCTATGTTGGGCAATTTTTAGTCTCTTGAAAGCAGGACACACAGAACCTGAAGTCACCCAGACTCCCAGCCATCAGGTCACACAGATGGGACAGGAAGTGATCTTGCGGTGTGTCCCCATCTCTAATCATTTCTACTTCTATTGGTACAGACAAATCTTGGGGCAGAAAGTCGAGTTTCTGGTTTCCTTCTATAATGGTAAGATCTCAGAGCAGTCTGAAATATTTGAAGATCAATTCTCAGTTGGAAGGTCTGATGGAGTACATTTCACGCTGAAGATCAAGTCCACAAAGCTGGAGGACTCAGCCATGTACTTCTGTGCCAGCAGTGAAGC
TRBV22-1*01-P-IMGT	TRBV22-1	L-REGION+V-REGION	TRB	TAGGCAGCTGGGTCCTCTCTGCTGTGTGACCCTGTGTCTCCTGGGAGTAGGCTTGCCAGACCCCTCCCTGGCCAGCACCTCCCTTCTGGGCATGATCTGCAGCCTTTATCTCTTGGACCTTAGATGCAGACATCTATCAGATGCCATGTACTGGTACTCGCAGGACCCAAAGCAAAATCTGAGACTGATTTATTACGCAAGGGTTGAAACGGATATTCAGAGAGGAGACCTAACTGAAGGCTACAGTGTCTCCCGAGAGGAGAAGGGCCTGTTTCTTCTCATGATGAAGTTGGCCCACACCAGCCAAACAGCTTTGTACTTCTGTCCTGGGAGCGCAC
TRBV22-1*02-P-IMGT	TRBV22-1	L-REGION+V-REGION	TRB	TAGGCAGCTGGGTCCTCTCTGCTGTGTGACCCTGTGTCTCCTGGGAGTAGGCTTGCCAGACCCCTCCCTGGCCAGCACCTCCCTTCTGGGCATGATCTGCAGCCTTTATCTCTTGGATCTTAGATGCAGACATCTATCAGATGCCATGTACTGGTACTCGCAGGACCCAAAGCAAAATCTGAGACTGATTTATTACGCAAGGGTTGAAACGGATATTCAGAGAGGAGACCTAACTGAAGGCTACAGTGTCTCCTGAGAGGAGAAGGGCCTGTTTCTTCTCATGATGAAGTTGGCGCACACCAGCCAAACAGCTTTGTACTTCTGTCCTGGGAGCGCAC
TRBV2-3*01-IMGT	TRBV2-3	L-REGION+V-REGION	TRB	TGGATACCTGGCTCCTATGCTGGGCAATTTTTAGTCTCTTGAAAGCAGGACACACAGAACCTGAAGTCACCCAGACTCCCAGCCATCAGGTCACACGGATGGGACAGGAAGTGATCTTGCGGTGTGTCCCCATCCCTAATCACTTATACTTCTATTGGTACAGACAAATCTTGGGGCAGAAAGTCGAGTTTCTGGTTTACTTCTATAATGGTGAGATCTCAGAGAAGTCTGAAATATTTGAAGATCGATTCTCAGTTGGAAGGTCTGATGGAGTACATTTCACTCTGAAGATCAAGTCCACAAAGCTGGAGGACTCAGCCACGTACTTCTGTGCCAGCAGTGAAGC
TRBV2-3*02-IMGT	TRBV2-3	L-REGION+V-REGION	TRB	TGGATACTTGGCTCCTATGCTGGGCAATTTTTAGTCTCTTGAAAGCAGGACACACAGAACCTGAAGTCACCCAGACTCCCAGCCATCAGGTCACACGGATGGGACAGGAAGTGATCTTGCGGTGTGTCCCCATCCCTAATCACTTATACTTCTATTGGTACAGACAAATCTTGGGGCAGAAAGTCGAGTTTCTGGTTTACTTCTATAATGATAAGATCTCAGACAAGTCTGAAATGTTCGATGATCGATTCTCAGTTGAAAGGCCTGATGGATCAAATTTCACTCTGAAGATCCAGTCCACAAAGCTGGAGGACTCAGCCATGTACTTCTGTGCCAGCAGTGAAGC
TRBV2-3*w02	TRBV2-3	L-REGION+V-REGION	TRB	TGGATACCTGGCTCCTATGCTGGGCAATTTTTAGTCTCTTGAAAGCAGGACACACAGAACCTGAAGTCACCCAGACTCCCAGCCATCAGGTCACACGGATGGGACAGGAAGTGATCTTGCGGTGTGTCCCCATCCCTAATCACTTAAACTTCTATTGGTACAGACAAATCTTGGGGCAGAAAGTCGAGTTTCTGGTTTACTTCTATAATGATAAGATCTCAGAGAAGTCTAAAATATTTGAAGATCGATTCTCAGTTGAAAGGCCTGATGGATCAAATTTCACTCTGAAGATCAAGTCCACAAAGCTGGAGGACTCAGCCATGTACTTCTGTGCCAGCAGTGAAGC
TRBV2-3*w03	TRBV2-3	L-REGION+V-REGION	TRB	TGGATACTTGGCTCTTATGCTGGGCAATTTTCAGTCTCTTGAAAGCAGGACACACAGAACCTGAAGTCACCCAGACTCCCAGCCATCAGGTCACACAGATGGGACAGGAAGTGATCTTGCGGTGTGTCCCCATCTCTAATCATTTCTACTTCTATTGGTACAGACAAATCTTGGGGCAGAAAGTCGAGTTTCTGGTTTCCTTTGTTAATGATAAGATCTCAGACAAGTCTGAAATGTTCGATGATCAATTCTCAGTTGAAAGGCCTGATGGATCAAATTTCACTCTGAAGATCCAGTCCACAAAGCTGGAGGACTCAGCCATGTACTTCTGTGCCAGCAGTGAAGC
TRBV23-1*01-IMGT	TRBV23-1	L-REGION+V-REGION	TRB	TGGGCACCAGGCTCCTCGGCTGTGCAGCCCTGTGTCTCCTGGCAGCAGGCTCTTTTCATGCCGAAGTCACACAGACTCCAGGATATTTGGTCAAAGGAAAAGGACAGAAAACAAAGATGGATTGTACCCCCGAAAAAGGACATACTTATGTTTATTGGTATCAACAGAATCAGAATAAAGAGTTTACATTTTTGATTTCCTTTCAGAATGAACAAGTTCTTCAAGAAACGGAGCTGCACAAGAAGCGGTTCTCATCTCAATGCCCCAAGAACCTACCTTGCAGCCTGGAGATCCCGTCCTCGGAACCAGGAGACACCGCACTCTATCTCTGTGCCAGCAGCCAATC
TRBV24-1*01-IMGT	TRBV24-1	L-REGION+V-REGION	TRB	TGGCCTCCCTGCTCCTCTTCTGTGTGACCTTTTGTCTCCTGGGAACAGGGTCCATGGATGCTGATGTTACCCAGACCCCAAGGAATAAGATCGCAAAGACAGGAAAGAGGATTATGCTGGAATGTTCTCAGACTAAGGGTCATGATCAAATGTACTGGTATCGACAAGACCCAGGACTGGGGCTACGGTTGATCTATTACTCCTTTGATGTCCAAGATATAAACAAAGGAGAGATCTCCAATGGATACAGTGTCTCTCGACAGGAACAGGCTAAATTCTCCCTGTCCCTAGAGTCTGCCACCCCCAACCAGACAGCTCTTTACTTCTGTGCCACCAGTGATTTG
TRBV25-1*01-IMGT	TRBV25-1	L-REGION+V-REGION	TRB	TGACTATCAGGCTCCTCTGCCACATGGCCTTTTATTTTCTGGGGGCAGGCCTTACGGAAGCTGATATCTACCAGAACCCAAGACACCGTGTTATAGGGACAGGAAAGAAGATCACTCTGGAATGTTCTCAAACCATGGGCCATGACAAAATGTACTGGTATCAACAAGATCCAGGAATGGAATTACACCTCATCCACTATTCCTATGGGGTTAATTCCACAGAGAGGGGAGATTTTTCCTCTGAGTCAACAGTCTCCAGACTAAGGATAGAGCATTTTCCCCTGACCCTGGAGTCTGCCAGCCCCTCACACACCTCTCAGTACCTCTGTGCCAGCAGTGAATA
TRBV26*02P	TRBV26	L-REGION+V-REGION	TRB	TGAGCAACAGGCTTCTCTGCTGTGTGATCATTTTTCTCCTAAGAGCAGGCCTCAAGAATGCTGTAGTTACACAATTCTCAAGACACAGAATCATTGGGACAGGAAAGGAATTCATTCTACAGTGTTCCCAGAATATGAATCATGTTGCAATGTACTGGTATCGACAGGACCCAGGACTTGGACTGAAGCTGGTTTATTATTCACCTGGCCCTGGGATCATTGAAAAAGGAGATGTCTCTGAGGGGTATCACGTTTCTCGAAATACTAGAGCATCTTCTCCCCGACCCTGAAGTCTGCCAGCACCAACCAGACATCTGTGTATCTCTGCGCCAACAGTTCATC
TRBV27*01-IMGT	TRBV27	L-REGION+V-REGION	TRB	TGGGCCCCCAGCTCCTTGGCTATGTGGTCCTTTGCCTTCTAGGAGCAGGCCCCTTGGAAGCCCAAGTGACCCAGAACCCAAGATACCTCATCACAGTGACTGGAAAGAAGTTGACAGTCACTTGTTCTCAGAATATGAACCATGAGTATATGTCCTGGTATCGACAAGACCCAGGACTGGGCCTGAGGCAGATCTACTATTCAGTTAATGTTGAGATGGTTGATAAGGGAGATATTCCTGAAGGGTACAACGTCTCTCGAAAAGAGAAGAGGAATTTCCCCCTGATCCTGGAGTCGCCCAGCCCCAGCCAGACCTCTCTGTACCTCTGTGCCAGCAGTTTATC
TRBV27*02-IMGT	TRBV27	L-REGION+V-REGION	TRB	TGGGCCCCCAGCTCCTTGGCTATGTGGTCCTTTGCCTTCTAGGAGCAGGCCCCTTGGAAGCCCAAGTGACCCAGAACCCAAGATACCTCATCACAGTGACTGGAAAGAAGTTGACAGTCACTTGTTCTCAGAATATGAACCATGATTATATGTCCTGGTATCGACAAGACCCAGGACTGGGCCTGAGGCAGATCTACTATTCAGTTAATGTTGAGATGGTTGATAAGGGAGATATTCCTGAAGGGTACAACGTCTCTCGAAAAGAGAAGAGGAATTTCCCCCTGATCCTGGAGTCGCCCAGCCCCAGCCAGACCTCTCTGTACCTCTGTGCCAGCAGTTTATC
TRBV27*w03	TRBV27	L-REGION+V-REGION	TRB	TGGGCCCCCAGCTCCTTGGCTATGTGGTCCTTTGCCTTCTAGGAGCAGGCCCCTTGGAAGCCCAAGTGACCCAGAACCCAAGATACCTCATCACAGTGACTGGAAAGAAGTTGACAGTCACTTGTTCTCAGAATATGAACCATGATTATATGTCCTGGTATCGACAAGACCCAGGACTGGGCCTGAGGCAGATCTACTATTCAATTAATGTTGAGATGGTTGATAAGGGAGATATTCCTGAAGGGTACAACGTCTCTCGAAAAGAGAAGAGGAATTTCCCCCTGATCCTGGAGTCGCCCAGCCCCAGCCAGACCTCTCTGTACCTCTGTGCCAGCAGTTTATC
TRBV28*01-IMGT	TRBV28	L-REGION+V-REGION	TRB	TGGGAACCAGGCTCCTCTGTTATGTGGCCTTTTGTTTCCTGGCTGTAGGCCTCGTGGATGTGAAAGTAACCCAGAGCTCAAGATATCTAATCAAAAGGACAGGAGAGAAAGTTTTTCTGGAATGTGTCCAGGATATGGACCATGAAAGAATGTTCTGGTATCGACAAGACCCAGGTCTGGGGCTACGGCTGATCTATTTCTCATATGATGTTAAACTGAACGAAAAAGGAGATATTCCTGAGGGGTACAGTGTCTCTAGAGAGAAGAAGGAGCGCTTCTCCCTGATTCTGGGGTCCGCCAGCACCAACCAGACATCTATGTACCTCTGTGCCAGCAGTTTATC
TRBV28*w02	TRBV28	L-REGION+V-REGION	TRB	TGGGAACCAGGCTCCTCTGTTATGTGGCCTTTTGTTTCCTGGCTGTAGGCCTCGTGGATGTGAAAGTAACCCAGAGCTCAAGATATCTAATCAAAAGGACAGGAGAGAAAGTTTCTCTGGAATGTGTCCAGGATATGGACCATGAAAGAATGTTCTGGTATCGACAAGACCCAGGTCTGGGGCTACGGCTGATCTATTTCTCATATGATGTTAAACTGAACGAAAAAGGAGATATTCCTGAGGGGTACAGTGTCTCTAGAGAGAAGAAGGAGTGCTTCTCCCTGATTCTGGGGTCCGCCAGCACCAACCAGACATCTATGTACCTCTGTGCCAGCAGTTTATC
TRBV29-1*01-IMGT	TRBV29-1	L-REGION+V-REGION	TRB	TGCTGGGTCTCCTGCTCCTTCTCCTGGGACGAGGCTCTGTGTTCAGTGCTGTCATCTCTCAAAAGCCAAGCAGGGATGTCTGTCAACGTGGAACCTCCGTGAAGATCCAGTGTCAAGTCGATAGCCAAGTCACCATGATGTTCTGGTACCGTCAGCAACCTGGACAGAGCATGACACTGATTGCAACTGCAAATCAGGGCTCTGAGGCCACATATGAGAGTGGATTTGTCATTGACAAGTTTCCCATCAGTCGCCCAAACCTAACATTCTCAACTCTAACTGTGAGCAACACGAGCCCTGAAGACAGCAGCATATACCTCTGCAGCGTTGAAGA
TRBV29-1*02-IMGT	TRBV29-1	L-REGION+V-REGION	TRB	TGCTGGGTCTCCTGCTCCTTCTCCTGGGACGAGGCTCAGTGTTCAGTGCTGTCGTCTCTCAAAAGCCAAGCAGGGATGTCTGTCAACGTGGAACCTCCGTGACGATCCAGTGTCAAGTCGATAGCCAAGTCACCATGATGTTCTGGTACCGTCAGCAACCTGGACAGAGCATGACACTGATTGCAACTGCAAATCAGGGCTCCGAGGCCACATATGAGAGTGGATTTGTCATTGACAAGTTTCCCATCAGTCGCCCAAACCTAACATTCTCAACTCTGACTGTGAGCAACACGAGCCCTGAAGACAGCAGCATATACCTCTGCAGCGTTGAAGA
TRBV29-1*w02	TRBV29-1	L-REGION+V-REGION	TRB	TGCTGGGTCTCCTGCTCCTTCTCCTGGGACGAGGCTCAGTGTTCAGTGCTGTCGTCTCTCAAAAGCCAAGCAGGGATGTCTGTCAACGTGGAACCTCCGTGACTATCCAGTGTCAAGTCGATAGCCAAGTCACCATGATGTTCTGGTACCGTCAGCAACCTGGACAGAGCATGACACTGATTGCAACTGCAAATCAGGGCTCCGAGGCCACATATGAGAGTGGATTTGTCATTGACAAGTTTCCCATCAGTCGCCCAAACCTAACATTCTCAACTCTGACTGTGAGCAACACGAGCCCTGAAGACAGCAGCATATACCTCTGCAGCGTTGAAGA
TRBV30*01-IMGT	TRBV30	L-REGION+V-REGION	TRB	TGCTCTGCTCTCCCCTTGCCCTTCTCCTGGGCACTTTCTTCGGGGTCAGATCTCAGACTGTTCATCAATGGCCAGCGACCCTGGTGCAGCCTGCGGGCAGCCCGCTTTCTCTGGAGTGCACTGTGGAGGGAACATCAAACCCCAACCTATACTGGTACCGACAGGCTGCAGGCAGGGGCCTCCAGCTGCTCTTCTACTCCATTGGTGTTGACCAGATCAGCTCTGAGGTGCCCCAGAATCTCTCAGCCTCCAGGCCCCAGGACAGGCGGTTCATCCTGAGTTCTAAGAAGCTCCTCCTCAGTGACTCAGGCTTCTATCTCTGTGCCTGGAGTGT
TRBV30*w02	TRBV30	L-REGION+V-REGION	TRB	TGCTCTGCTCTCCCCTTGCCCTTCTCCTGGGCACTTTCTTCGGGGTCAGATCTCAGACTGTTCATCAATGGCCAGCGACCCTGGTGCAGCCTGCGGGCAGCCCGCTTTCTCTGGAGTGCACTGTGGAGGGAACATCAAACCCCAACCTATACTGGTACCGACAGGCTGCAGGCAGAGGCCTCCAGCTGCTCTTCTACTCCATTGGTGTTGACCAGATCAGCTCTGAGGTGCCCCAGAATCTCTCAGCCTCCAGGCCCCAGGACAGGCGGTTCATCCTGAGTTCTAAGAAGCTCCTCCTCAGTGACTCAGGCTTCTATCTCTGTGCCTGGAGTGT
TRBV30*w03	TRBV30	L-REGION+V-REGION	TRB	TGCTCTGCTCTCCCCTTGCCCTTCTCCTGGGCACTTTCTTCGGGGTCAGATCTCAGACTGTTCATCAATGGCCAGCGACCCTGGTGCAGCCTGCGGGCAGCCCGCTTTCTCTGGAGTGCACTGTGGAGGGAACATCAAACCCTAACCTATACTGGTACCGACAGGCTGCAGGCAGGGGCCTCCAGCTGCTCTTCTACTCCATTGGTGTTGACCAGATCAGCTCTGAGGTGCCCCAGAATCTCTCAGCCTCCAGGCCCCAGGACAGGCGGTTCATCCTGAGTTCTAAGAAGCTCCTCCTCAGTGACTCAGGCTTCTGTCTCTGTGCCTGGAGTGT
TRBV3-1*01-IMGT	TRBV3-1	L-REGION+V-REGION	TRB	TGAGCTGCAGGCTCCTCTGCTGTGTGGCCCTCTGCCTCCTCCAAGCAGGTTCCTTGGACACAGCTGTTTCCCAGACTCCAAAATACCTGGTCACACAGACAGGAAAGAACGAGTACCTTAAATGTGAACAAAATCTGGGCCATGATACTATGTATTGGTATAAGCAGGACTCTAAGAAATTGCTGAAGATAATGTTTAGCTACAATAACAAGCAGCTCATTATAAATGAAACAGTTCCAAATCGCATCTCACCTGACTCTCCAGACAAAGCTCATTTAAATCTTCACATCAAGTCCCTGGAGCTTGGTGACTCTGCTGTATATTTCTGTGCCAGCAGCCAAGG
TRBV3-2*01-IMGT	TRBV3-2	L-REGION+V-REGION	TRB	TGGGCTGCAGGCTCCTCTGCTGTGTGACCCTCTGCCTCCTCCAAGCAGGTTCCTTGGACACAGCTGTTTCCCAGACTCCAAAATACCTGGTCACACAGACAGGAAAGGAGGAGTACCTTAAATGTGAACAAAATCTGGGTCATGATACTATGTATTGGTATAAGCAGGACTCTAAGAAATTGCTGAAGATAATGTTTAGCTACAATAACAAGAAGCTCTTTATAAATGAAACAGTTTCAAATCGCTTCTCACCTGACTCTCCAGACAAAGCTCGTTTAATTCTTCACATCAAGCCCCTGGAGCTTGGTGACTCTGCTGTGTATTTCTGTGCCAGCAGCCAAGG
TRBV3-2*02-IMGT	TRBV3-2	L-REGION+V-REGION	TRB	TGGGCTGCAGGCTCCTCTGCTGTGTGACCCTCTGCCTCCTCCAAGCAGGTTCCTTGGACACAGCTGTTTCCCAGACTCCAAAATACCTGGTCACACAGACAGGAAAGGAGGAGTCCCTTAAATGTGAACAAAATCTGGGTCATGATACTATGTATTGGTATAAGCAGGACTCTAAGAAATTGCTGAAGATAATGTTTAGCTACAATAACAAGAAGCTCTTTATAAATGAAACAGTTTCAAATCGCTTCTCACCTGACTCTCCAGACAAAGCTCGTTTAATTCTTCACATCAAGCCCCTGGAGCTTGGTGACTCTGCTGTATATTTCTGTGCCAGCAGCCAAGG
TRBV3-3*01-IMGT	TRBV3-3	L-REGION+V-REGION	TRB	TGGGCTGCAGGCTCCTCTGCTGTGTGGTCCTCTGCCTCCTCCAAGCAGGTCCCTTGGACACAGCTGTTTTCCAGACTCCAAAATACCTGGTCACACAGATGGGAAAGAAGGAGTCCCTTAAATGTGAACAAAATCTGGGTCATGATACTATGTATTGGTATAAGCAGGACTCCAAGAAATTGCTGAAGATAATGTTTATCTACAGTAATAAGGAGCCCATTTTAAATGAAACAGTTCCAAATCGCTTCTCACCTGAATCTCCAGACAAAGCTCATTTAAATCTTCACATCAAGTCTGTGGAGCTTGGTGACTCTGCTGTGTATTTCTGTGCCAGCAGCCAAGG
TRBV3-3*02-IMGT	TRBV3-3	L-REGION+V-REGION	TRB	TGGGCTGCAGGCTCCTCTGCTGTGTGGTCCTCTGCCTCCTCCAAGCAGGTCCCTTGGACACAGCTGTTTTCCAGACTCCAAAATACCTGGTCACACAGATGGGAAAGAAGGAGTCCCTTAAATGTGAACAAAATCTGGGTCATGATACTATGTATTGGTATAAGCAGGACTCCAAGAAATTGCTGAAGATAATGTTTATCTACAGTAATAAGGAGCCCATTTTAAATGAAACAGTTCCAAATCGCTTCTCACCTGAATCTCTAGACAAAGCTCATTTAAATCTTCACATCAAGTCTGTGGAGCTCGGTGACTCTGCTGTGTATTTCTGTGCCAGCAGCCAAGG
TRBV3-4*01-IMGT	TRBV3-4	L-REGION+V-REGION	TRB	TGGGCTGCAGGCTCCTCTGCTGTGTGGCCCTCTGCCTCCTCCAAGCAGGTTCCTTGGACACAGCTGTTTCCCAGACTCCAAAATATCTGGTCAGGCAGACGGGAAAAAACGAGTCCCTTAAATGTGAACAAAATCTGGGCCATGATGCTATGTATTGGTATAAGCAGGACTCTAAGAAATTGCTGAAGATAATGTTTATCTACAATAATAAGGAGCCCATTTTAAATGAAACAGTTCCATATCGCTTCTCACCTAAGTCTCCAGACAAAGCTCATTTAAATCTTCACATCAAGTCCCTGGAGCTTGGTGACTCTGCTGTATATTTCTGTGCCAGCAGCCAAGA
TRBV3-4*02-IMGT	TRBV3-4	L-REGION+V-REGION	TRB	TGGGCTGCAGGCTCCTCTGCTGTGTGGCCCTCTGCCTCCTCCAAGCAGGTTCCTTGGACACAGCTGTTTCCCAGACTCCAAAATATCTGGTCAGGCAGACGGGAAAAAACGAGTCCCTTAAATGTGAACAAAATCTGGGCCATAATGCTATGTATTGGTATAAGCAGGACTCTAAGAAATTGCTGAAGATAATGTTTATCTACAATAATAAGGAGCCCATTTTAAATGAAACAGTTCCATATCGCTTCTCACCTAAGTCTCCAGACAAAGCTCATTTAAATCTTCACATCAAGTCCCTGGAGCTTGGTGACTCTGCTGTATATTTCTGTGCCAGCAGCCAAGA
TRBV3-4*w03	TRBV3-4	L-REGION+V-REGION	TRB	TGGGCTGCAGGCTCCTCTGCTGTGTGACCCTCTGCCTCCTCCAAGCAGGTTCCTTGGACACAGCTGTTTCCCAGACTCCAAAATATCTGGTCAGGCAGACGGGAAAAAACGAGTCCCTTAAATGTGAACAAAATCTGGGCCATGATGCTATGTATTGGTATAAGCAGCACTCTAAGAAATTGCTGAAGATAATGTTTATCTACAATAATAAGGAGCCCATTTTAAATGAAACAGTTCCAAATCGCTTCTCACCTAAGTCTCCAGACAAAGCTCATTTAAATCTTCACATCAAGTCCCTGGAGCTTGGTGACTCTGCTGTATATTTCTGTGCCAGCAGCCCAGA
TRBV4-1*01-IMGT	TRBV4-1	L-REGION+V-REGION	TRB	TGGGCTGCAGGCTGCTCTGCTGTGTGGTTCTCTGTCTCCTGGGAGCAGTCCCCATAGACAGTGGAGTTACCCAAACACCAAAGCACCTGGTCATGGGAATGACAAACAAGAAGTCTTTGAAATGTGAACAACATATGGGACACAGGGCTGTGTACTGGTACAAGCAGAAAGTTAAGAAGCCGCCGGAGATCATGTTTATCTACAACTATGAGAAACTTTCTATTAATGAAAGTGTGCCCAGTCGCTTCTCACCTGAATGCTCCAAGAGCTCTCTCTTATACCTTCACCTACGCGCCCTGCAGCCAGAAGACTCAGCCCTGTATCTCTGCGCCAGCAGCCAAGA
TRBV4-1*02-IMGT	TRBV4-1	L-REGION+V-REGION	TRB	TGGGCTGCAGGCTGCTCTGCTGTGTGGTTCTCTGTCTCCTGGGAGCAGTCCCCATAGACAGTGGAGTTACCCAAACACCAAAGCACCTGGTCATGGGAATGACAAACAAGAAGTCTTTGAAATGTGAACAACATATGGGACACAGGGCTGTGTACTGGTACAAGCAGAAAGTTAAGAAGCCGCCGGAGATCATGTTTATGTACAACTATGAGAAACTTTCTATTAATGAAAGTGTGCCCAGTCGCTTCTCACCTGAATGCTCCAAGAGCTCTCTCTTCTACCTTCACCTACGCGCCCTGCAGCCAGAAGACTCAGCCCTGTATCTCTGCGCCAGCAGCCAAGA
TRBV4-1*w02	TRBV4-1	L-REGION+V-REGION	TRB	TGGGCTGCAGGCTGCTCTGCTGTGTGGTTCTCTGTCTCCTGGGAGCAGTCCCCACAGACACTGGAGTTACCCAGACACCAAAGCACCTGGTCATGGGAATGACAAACAAGAAGTCTTTGAAATGTGAACAACATATGGGACACAGGGCTGTGTACTGGTACAAGCAGAAAGTTAAGAAGCCGCCGGAGATCATGTTTATGTACAACTATGAGAAACTTTCTATTAATGAAAGTGTGCCCAGTCGCTTCTCACCTGAATGTTCCCAGAGCTCTCTCTTCTACCTTCACCTACGCGCCCTGCAGCCAGAAGACTCAGCCCTGTATCTCTGCGCCAGCAGCCAAGA
TRBV4-2*01-IMGT	TRBV4-2	L-REGION+V-REGION	TRB	TGGGCTGCAGGCTGCTCTGCTGTGCGGTTCTCTGTCTCCTGGGAGCAGTCCCCACAGACACTGGAGTTACCCAGACACCAAAGCACCTGGTCATGGGAATGACAAATAAGAAGTCTTTGAAATGTGAACAACATATGGGACACAATGCTATGTACTGGTACAAGCAGAAAGCTAAGAAGCCGCCGGAGCTCATGTTTGTCTACCAGTATGAGAAACTCTCTATTAATGAAAGTGTGCCCAGTCGCTTCTCACCTGAATGCTCCAAGAGCTCTCTCTTATACCTTCACCTACGCGCCCTGCAGCCAGAAGACTCAGCCCTGTATCTCTGCGCCAGCAGCCAAGA
TRBV4-2*02-IMGT	TRBV4-2	L-REGION+V-REGION	TRB	TGGGCTGCAGGCTGCTCTGCTGTGCGGTTCTCTGTCTCCTGGGAGCAGTCCCCACAGACACTGGAGTTACCCAGACACCAAAGCACCTGGTCATGGGAATGACAAATAAGAAGTCTTTGAAATGTGAACAACATATGGGACACAATGCTATGTACTGGTACAAGCAGAAAGCTAAGAAGCCGCCGGAGATCATGTTTGTCTACCAGTATGAGAAACTCTCTATTAATGAAAGTGTGCCCAGTCGCTTCTCACCTGAATGCTCCAAGAGCTCTCTCTTATACCTTCACCTACGCGCCCTGCAGCCAGAAGACTCAGCCCTGTATCTCTGCGCCAGCAGCCAAGA
TRBV4-2*w03	TRBV4-2	L-REGION+V-REGION	TRB	TGGGCTGCAGGCTGCTCTGCTGTGCGGTTCTCTGTCTCCTGGGAGCAGTCCCCACAGACACTGGAGTTACCCAGACACCAAAGCACCTGGTCATGGGAATGACAAATAAGAAGTCTTTGAAATGTGAACAACATCTGGGACACAATGCTATGTACTGGTACAAGCAGAAAGCTAAGAAGCCGCCGGAGATCATGTTTATGTACAACTATGAGAAACTCTCTATTAATGAAAGTGTGCCCAGTCGCTTCTCACCTGAATGCTCCAAGAGCTCTCTCTTACACCTTCACCTACGCGCCCTGCAGCCAGAAGACTCAGCCCTGTATCTCTGCGCCAGCAGCCAAGA
TRBV4-2*w04	TRBV4-2	L-REGION+V-REGION	TRB	TGGGCTGCAGGCTGCTCTGCTGTGCGGTTCTCTGTCTCCTGGGAGCAGTCCCCACAGACACTGGAGTTACCCAGACACCAAAGCACCTGGTCATGGAAATGACAAATAAGAAGTCTTTGAAATGTGAACAACATATGGGACACAATGCTATGTACTGGTACAAGCAGAAAGCTAAGAAGCCGCCGGAGCTCATGTTTGTCTACCAGTATGAGAAACTCTCTATTAATGAAAGTGTGCCCAGTCGCTTCTCACCTGAATGCTCCAAGAGCTCTCTCTTATACCTTCACCTACGCGCCCTGCAGCCAGAAGACTCAGCCCTGTATCTCTGCGCCAGCAGCCAAGA
TRBV4-3*01-IMGT	TRBV4-3	L-REGION+V-REGION	TRB	TGGGCTGCAGGCTGCTCTGCTGTGCGGTTCTCTGTCTCCTGGGAGCAGTCCCCATGGAAACTGGAGTTACGCAGACACCAAGACACCTGGTCATGGGAATGACAAATAAGAAGTCTTTGAAATGTGAACAACATCTGGGGCACAATGCTATGTACTGGTACAAGCAGAAAGCTAAGAAGCCACCGGAGCTCATGTTTGTCTACAACTTTAAAGAACGGGCTGAAAACAACAGTGTGCCCAGTCGCTTCGTACCTGAATGCCCAGACAGCTCTCACTTACACCTTCACCTACACGCCCTGCAGCCAGAAGACTCAGCCCTGTATCTCTGCGCCAGCAGCCAAGA
TRBV4-3*02-IMGT	TRBV4-3	L-REGION+V-REGION	TRB	TGGGCTGCAGGCTGCTCTGCTGTGCGGTTCTCTGTCTCCTGGGAGCAGTCCCCATGGAAACTGGAGTTACGCAGACACCAAGACACCTGGTCATGGGAATGACAAATAAGAAGTCTTTGAAATGTGAACAACATCTGGGGCACAATGCTATGTACTGGTACAAGCAGAAAGCTAAGAAGCCACCGGAGCTCATGTTTATCTACAACTTTAAAGAACGGGCTGAAAACAACAGTGTGCCCAGTCGCTTCTCACCTGAATGCCCAGACAGCTCTCACTTATACCTTCACCTACGCGCCCTGCAGCCAGAAGACTCAGCCCTGTATCTCTGCGCCAGCAGCCAAGA
TRBV4-3*03-IMGT	TRBV4-3	L-REGION+V-REGION	TRB	TGGGCTGCAGGCTGCTCTGCTGTGCGGTTCTCTGTCTCCTGGGAGCAGTCCCCATGGAAACTGGAGTTACGCAGACACCAAGACACCTGGTCATGGGAATGACAAATAAGAAGTCTTTGAAATGTGAACAACATCTGGGGCACAATGCTATGTACTGGTACAAGCAGAAAGCTAAGAAGCCACCGGAGCTCATGTTTGTCTACAACTTTAAAGAACGGGCTGAAAACAACAGTGTGCCCAGTCGCTTCTCACCTGAATGCCCAGACAGCTCTCACTTACACCTTCACCTACGCGCCCTGCAGCCAGAAGACTCAGCCCTGTATCTCTGCGCCAGCAGCCAAGA
TRBV4-3*w02	TRBV4-3	L-REGION+V-REGION	TRB	TGGGCTGCAGGCTGCTCTGCTGTGCGGTTCTCTGTCTCCTGGGAGCAGTCCCCATGGAAACTGGAGTTACGCAGACACCAAGACACCTGGTCATGGGAATGACAAATAAGAAGTCTTTGAAATGTGAACAACATCTGGGGCACAATGCTATGTACTGGTACAAGCAGAAAGCTAAGAAGCCACCGGAGCTCATGTTTATCTACAACTTTAAAGAACGGGCTGAAAACAACAGCGTGCCCAGTCGCTTCGTACCTGAATGCCCAGACAGCTCTCACTTACACCTTCACCTACACGCCCTGCAGCCAGAAGACTCAGCCCTGTATCTCTGCGCCAGCAGCCAAGA
TRBV5-1*01-P-IMGT	TRBV5-1	L-REGION+V-REGION	TRB	CGGGCTCCATGCTGCTCTGCTGGGCACTGCTTTGTCTCCTGGGAGCAGGCCCAGTAGAGGCTGGAGTCACCCAAACTCCCAGATCTCTGATCAAAATGAGAGGACAGCAAGCGACATTGAGCTGCTCCCCTATCTCTGGGCATAGGAGTGTGTCCTGGTACCAACAGACCCCAGGACAGGGCCTTCAGGTCCTCTTCGAATACTTCAGTGAGACACAGAGACAAAAAGGAAACTTCTCTAATCGATTCTCAGGGCGCCAGTTCTCTAACTCTCGCTCTGAGATGAATGTGAGCACCTTGGAGCTGGGGGACTCGGCCCTTTATCTTTGTGCCAGCAGCTTGG
TRBV5-1*02-P-IMGT	TRBV5-1	L-REGION+V-REGION	TRB	CGGGCTCCATGCTGCTCTGCTGGGCACTGCTTTGTCTCCTGGGAGCAGGCCCAGTAGAGGCTGGAGTCACCCAAACTCCCAGATCTCTGATCAAAATGAGAGGACAGCAAGCGACATTGAGCTGCTCCCCTATCTCTGGGCATAGGAGTGTGTACTGGTACCAACAGACCCCAGGACAGGGCCTTCAGTTCCTCTTCGAATACTTCAGTGAGACACAGAGACAAAAAGGAAACTTCTCTAATCGATTCTCAGGGCGCCAGTTCTCTAACTCTCGCTCTGAGATGAATGTGAGCACCTTGGAGCTGGGGGACTCGGCCCTTTATCTTTGTGCCAGCAGCTTGG
TRBV5-1*03-P-IMGT	TRBV5-1	L-REGION+V-REGION	TRB	CGGGCTCCATGCTGCTCTGCTGGGCACTGCTTTGTCTCCTGGGAGCAGGCCCAGTAGAGGCTGGAGTCACCCAAACTCCAAGATCTCTGATCAAAATGAGAGGACAGCAAGCGACATTGAGCTGCTCCCCTATCTCTGGGCATAGGAGTGTGTACTGGTACCAACAGACCCCAGGACAGGGCCTTCAGTTCCTCTTCGAATACTTCAGTGAGACACAGAGACAAAAAGGAAACTTCTCTAATCGATTCTCAGGGCGCCAGTTCTCTAACTCTCGCTCTGAGATGAATGTGAGCACCTTGGAGCTGGGGGACTCGGCCCTTTATCTTTGTGCCAGCAGCTTGG
TRBV5-1*w02	TRBV5-1	L-REGION+V-REGION	TRB	TGCTGCTCTGCTGGGCCCTGCTTTGTCTCCTGGGAGCAGGCCCAGTAGAGGCTGGAGTCACCCAAACTCCCAGATCTCTGATCAAAATGAGAGGACAGCAAGCGACATTGAGCTGCTCCCCTATCTCTGGGCATAGGAGTGTGTACTGGTACCAACAGACCCCAGGACAGGGCCTTCAGTTCCTCTTCGAATACTTCAGTGAGACACAGAGACAAAAAGGAAACTTCTCTAATCGATTCTCAGGGCGCCAGTTCTCTAACTCTCGCTCTGAGATGAATGTGAGCACCTTGGAGCTGGGGGACTCGGCCCTTTATCTTTGTGCCAGCAGCTTGG
TRBV5-10*01-IMGT	TRBV5-10	L-REGION+V-REGION	TRB	TGGGCCCCGGGCTCCTCTGCTGGGCGCTGCTCTGTCTCCTGGGAGCAGGCCCAGTGGACGCTGGAGTCGTCCAAAGTCCCACGCACCTGATCAAAACGAGAGGACAGCAAGTGACTCTGAGATGCTCTCCTATCTCTGGGCACAACACTGTGTCCTGGTACCAACAGGCACTCGGTCAGGGGCCCCAGTTGATATTTCAGTATTATCGGGGGGAAGACAGAGGCAGAGGAAACTTCCCTGATCGATTCTCAGGTCACCAGTTCCCTAACTATAGCTCTGAGCTGAATGTGAATGCCTCGGAGATGGGGGACTCGGCCCTGTATCTCTGTGCCAGCAGCTTGG
TRBV5-10*02-IMGT	TRBV5-10	L-REGION+V-REGION	TRB	TGGGCCCCGGGCTCCTCTGCTGGGCGCTGCTCTGTCTCCTGGGAGCAGGCCCAGTGGACGCTGGAGTCGTCCAAAGTCCCACGCACCTGATCAAAACGAGAGGACAGCAAGGGACTCTGAGATGCTCTCCTATCTCTGGGCACAACACTGTGTCCTGGTACCAACAGGCACTCGGTCAGGGGCCCCAGTTGATATTTCAGTATTATCGGGGGGAAGACAGAGGCAGAGGAAACTTCCCTGATCGATTCTCAGGTCACCAGTTCCCTAACTATAGCTCTGAGCTGAATGTGAATGCCTCGGAGATGGGGGACTCGGCCCTGTATCTCTGTGCCAGCAGCTTGG
TRBV5-10*w02	TRBV5-10	L-REGION+V-REGION	TRB	TGGGCCCCGGGCTCCTCTGCTGGGCGCTGCTTTGTCTCCTGGGAGCAGGCCCAGTGGACGCTGGAGTCGTCCAAAGTCCCACGCACCTGATCAAAACGAGAGGACAGCAAGTGACTCTGAGATGCTCTCCTATCTCTGGGCACACCAGTGTGTCCTGGTACCAACAGGCACTCGGTCAGGGGCCCCAGTTGATATTTCAGTATTATCGGGGGGAAGACAGAGGCAGAGGAAATTTCCCTGATCGATTCTCAGGTCACCAGTTCCCTAACTATAGCTCTGAGCTGAATGTGAGCGCCTTGTTGCTGGGGGACTCGGCCCTGTATCTCTGTGCCAGCAGCTTGG
TRBV5-2*01-P-IMGT	TRBV5-2	L-REGION+V-REGION	TRB	CGGGCTCCATGCTGCTCTGCTGGGCACTGCTTTGTCTCCTGGGAGCAGGCCCAGTAGAGGCTGGAGTCACCCAAAATCCAAGATCTCTGATCAAAACAAGAGGACAGCAAGTGACACTGAGCTGCTCCCCTGTCTCTGGGCATAACAGTGTGTCCTGGTACCAACAAGCTCCAGGTCAGGGCCTCCAGTAATTGTTAAAATATCATAATGGGTTACAGAGAGTAAAAGGAAACTTCCCTGATCGTTTCTCAGGGCACCAGTTCCCTGACTATCACTCTGAGCTGAACATGATCACCTTGGAGCTGGCAGACTTGGCCCTGTATCTCTGTCCCAGAAGTTTGG
TRBV5-2*02-P-IMGT	TRBV5-2	L-REGION+V-REGION	TRB	CGGGCTCCATGCTGCTCTGCTGGGCACTGCTTTGTCTCCTGGGAGCAGGCCCAGTAGAGGCTGGAGTCACCCAAACTCCAAGATCTCTGATCAAAACAAGAGGACAGCAAGTGACACTGAGCTGCTCCCCTGTCTCTGGGCATAACAGTGTGTCCTGGTACCAACAAGCTCCAGGTCAGGGCCTCCAGTAATTGTTAAAATATCATAATGGGTTACAGAGAGTAAAAGGAAACTTCCCTGATCGTTTCTCAGGGCACCAGTTCCCTGACTATCACTCTGAGCTGAACATGATCACCTTGGAGCTGGCAGACTTGGCCCTGTATCTCTGTCCCAGAAGTTTGG
TRBV5-3*01-ORF-IMGT	TRBV5-3	L-REGION+V-REGION	TRB	TGGGCCCCGGGCTCCTCTGCTGGGCGCTGCTCTGTCTCCTGGGAGCAGGCTCAGTGGACACTGGAGTCACCCAAAGTCCCACACACCTGATCAAAACGAGAGGACAGCAAGTGACTCTGAGATGGTCTCCTATCTCTGGGCACAACACTGTGTCCTGGTACCAACAGGCCCCTGGTCAGGGGCCCCAGTTTATCTTCGAATATGCTAATGAGTCAAGGACATCAGAAGGAAACTTCCCTCATCGATTCTCAGGGCGCCAGTTCCGTGACTATCATCACTCTGAGATGAATGTGAGTGCCTTGGAGCTGGGGGACTCGGCCCTGTATCTCTGTGCCAGCAGCTTGG
TRBV5-3*02-IMGT	TRBV5-3	L-REGION+V-REGION	TRB	TGGGCCCCGGGCTCCTCTGCTGGGCGCTGCTCTGTCTCCTGGGAGCAGGCTCAGTGGACACTGGAGTCACCCAAAGTCCCACACACCTGATCAAAACGAGAGGACAGCAAGTGACTCTGAGATGCTCTCCTATCTCTGGGCACAACACTGTGTCCTGGTACCAACAGGCCCCTGGTCAGGGGCCCCAGTTTATCTTCGAATATGCTAATGAGTCAAGGACATCAGAAGGAAACTTCCCTCATCGATTCTCAGGGCGCCAGTTCCGTGACTATCATCACTCTGAGATGAATGTGAGTGCCTTGGAGCTGGGGGACTCGGCCCTGTATCTCTGTGCCAGCAGCTTGG
TRBV5-3*03-IMGT	TRBV5-3	L-REGION+V-REGION	TRB	TGGGCCCCGGGCTCCTCTCCTGGGCGCTGCTTTGTCTCCTGGGAGCAGGCTCAGTGGACACTGGAGTCACCCAAAGTCCCACACACCTGATCAAAACGAGAGGACAGCAAGTGACTCTGAGATGCTCTCCTATCTCTGGGCACAGCACTGTGTCCTGGTACCAACAGGCCCCTGGTCAGGGGCCCCAGTTTATCTTCGAATATGCTAATGAGTTAAGGACATCAGAAGGAAACTTCCCTCATCGATTCTCAGGGCGCCAGTTCTGTGACTATCATCACTCTGAGCTGAATGTGAGCGCCTTGGAGCTGGGGGACTCGGCCCTGTATCTCTGTGCCAGCAGCTTGG
TRBV5-3*w03	TRBV5-3	L-REGION+V-REGION	TRB	TGGGCCCCGGGCTCCTCTGCTGGGCGCTGCTCTGTCTCCTGGGAGCAGGCTCAGTGGACACTGGAGTCACCCAAAGTCCCACACACCTGATCAAAACGAGAGGACAGCAAGTGACTCTGAGATGCTCTCCTATCTCTGGGCACAACACTGTGTCCTGGTACCAACAGGCCCCTGGTCAGGGGCCCCAGTTTATCTTCGAATATGCTAATGAGTTAAGGACATCAGAAGGAAACTTCCCTCTTCGATTCTCAGGGCGTCAGTTCCGTGACTATCATCACTCTGAGATGAATGTGAGCGCCTTGGAGCTGGGGGACTCGGCCCTGTATCTCTGTGCCAGCAGCTTGG
TRBV5-4*01-IMGT	TRBV5-4	L-REGION+V-REGION	TRB	TGGGCCCCGGGCTCCTCTGCTGGGCGCTGCTCTGTCTCCTGGGAGCAGGCCCAGTGCAGGCTGGAGTCACCCAAAGTCCCACACACCTGATCAAAACGAGAGGACAGCAAGTGACTCTGAGATGCTCTCCTATCTCTGGGCACACCAATGTGTACTGGTACCAACAGGCCCTGGGTCAGGGACTCCAGTTCATCCTTTGGTATGACGAGGAAGAAGAGAGAGACAGAGGAACCTTCCCTCCTAGATTTTCAGGTCATCAGTTCCCTAACTATAGCTCTGAGCTGAATGTGAACGCCTTGGAGGTGGAGGACTCGGCCCTGTATCTCTGTGCCAGCAGCTTGG
TRBV5-4*02-P-IMGT	TRBV5-4	L-REGION+V-REGION	TRB	TGGGCCCCGGGCTCCTCTGCTGGGCGCTGCTCTGTCTCCTGGGAGCAGGCCCAGTGCAGGCTGGAGTCACCCAAAGTCCCACACACCTGATCAAAACGAGAGGACAGCAAGTGACTCTGAGATGCTCTCCTATCTCTGGGCACACCAATGTGTACTGGTACCAACAGGCCCTGGGTCAGGGACTCCAGTTCATCCTTTGATATGACGAGGAAGAAGAGAGAGACAGAGGAACCTTCCCTCCTAGATTTTCAGGTCATCAGTTCCCTAACTATAGCTCTGAGCTGAATGTGAACGCCTTGGAGGTGGAGGACTCGGCCCTGTATCTCTGTGCCAGCAGCTTGG
TRBV5-4*03-IMGT	TRBV5-4	L-REGION+V-REGION	TRB	TGGGCCCCGGGCTCCTCTGCTGGGCGCTGCTCTGTCTCCTGGGAGCAGGCCCAGTGCAGGCTGGAGTCACCCAAAGTCCCACACACCTGATCAAAACGAGAGGACAGCAAGTGACTCTGAGATGCTCTCCTATCTCTGGGCACACCAATGTGTACTGGTACCAACAGGCCCTGGGTCAGGTACTCCAGTTCATCCTTTGGTATGACGAGGAAGAAGAGAGAGACAGAGGAACCTTCCCTCATAGATTTTCAGGTCATCAGTTCCCTAACTATAGCTCTGAGCTGAATGTGAACGCCTTGGAGGTGGAGGACTCGGCCCTGTATCTCTGTGCCAGCAGCCTGG
TRBV5-4*w02	TRBV5-4	L-REGION+V-REGION	TRB	TGGGCCCCGGGCTCCTCTGCTGGGCGCTGCTCTGTCTCCTGGGAGCAGGCCCAGTGCAGGCTGGAGTCACCCAAAGTCCCACACACCTGATCAAAACGAGAGGACAGCAAGTGACTCTGAGATGCTCTCCTATCTCTGGGCACACCAATGTGTACTGGTACCAACAGGCCCTGGGTCAGGGACTCCAGTTCATCCTTTGGTATGACGAGGAAGAAGAGAGAGACAGAGGAACCTTCCCTCATAGATTTTCAGGTCATCAGTTCCCTAACTATAGCTCTGAGCTGAATGTGAACGCCTTGGAGGTGGAGGACTCGGCCCTGTATCTCTGTGCCAGCAGCTTGG
TRBV5-5*02-IMGT	TRBV5-5	L-REGION+V-REGION	TRB	TGGGCCCCGGGCTCCTCTGCTGGGCGCTGCTTTGTCTACTGGGAGCAGGCTCAGTGGACGGTGGAGTCACCCAAAGTCCCAGGCATTTGATCAAAACAACAGGACAGCAAGTGACACTGAGATGCTCTCCTATCTCTGGGCACACCAGTGTGTCCTGGTACCAACAGGCCCTGGGTCAGGGGCCCCAGCTTATCTTTGAGTATTATGAGGAGAAAGAGAGAGAGAGAGGCAACTTCCCTGATCGATTCTCAGGTCACCAGTTCCCTAACTATAGCTCTGAGCTGAACGTGAATGCCTTGGAGGCGGGGGACTCGGCCCTGTATCTCTGTGCCAGCAGCTTGG
TRBV5-5*03-IMGT	TRBV5-5	L-REGION+V-REGION	TRB	TGGGCCCCGGGCTCCTCTGCTGGGCGCTGCTTTGTCTCCTGGGAGCAGGCTCAGTGGACGGTGGAGTCACCCAAAGTCCCAGGCATTTGATCAAAACAACAGGACAGCAAGTGACACTGAGATGCTCTCCTATCTCTGGGCACAACAGTGTGTCCTGGTACCAACAGGCCCTGGGTCAGGGGCCCCAGTTTATCTTTGAGTATTATGAGGAGAAAGAGAGAGAGAGAGGCAACTTCCCTGATCGATTCTCAGGTCACCAGTTCCCTAACTATAGCTCTGAGCTGAACGTGAATGCCTTGGAGGCGGGGGACTCGGCCCTGTATCTCTGTGCCAGCAGCTTGG
TRBV5-5*w03	TRBV5-5	L-REGION+V-REGION	TRB	TGGGCCCCGGGCTCCTCTGCTGGGCGCTGCTTTGTCTCCTGGGAGCAGGCTCAGTGGACGGTGGAGTCACCCAAAGTCCCAGGCATTTGATCAAAACAACAGGACAGCAAGTGACACTGAGATGCTCTCCTATCTCTGGGCACACCAGTGTGTCCTGGTACCAACAGGCCCTGGGTCAGGGGCCCCAGTTTATCTTTGAGTATTATGAGGAGAAAGAGAGAGAGAGAGGCAACTTCCCTGATCGATTCTCAGGTCACCAGTTCCCTAACTATAGCTCTGAGCTGAACGTGAATGCCTTGGAGGCGGGGGACTCGGCCCTGTATCTCTGTGCCAGCAGCTTGG
TRBV5-6*01-IMGT	TRBV5-6	L-REGION+V-REGION	TRB	TGGGCCCCGGGCTCCTCTGCTGGGCGCTGCTTTGTCTCCTGGGAGCAGGCTCAGTGGACACTGGAGTCACCCAAAGTCCCACACACCTGATCAGAAAGAGAGGACAGCAAGTGACACTGAGATGCTCTCCTATCTCTGGGCACAACACTGTGTCCTGGTACCAACAGGCCCTGGGTCAGGGGCCCCAGTTTATCTTTCAGTATTATGAGAAGGAAGAGAGAGAGAGAGGCAACTTTCCTGGTCGATTCTCAGGTCACCAGTTCCCTAACTATAGCTCTGAGCTGAATGTGAGCGCCTTGTTGCTGGGGGACTCAGCCCTGTATCTCTGTGCCAGCAGCTTGG
TRBV5-6*02-IMGT	TRBV5-6	L-REGION+V-REGION	TRB	TGGGCCCCGGGCTCCTCTGCTGGGCGCTGCTTTGTCTCCTGGGAGCAGGCTCAGTGGACGCTGGAGTCACCCAAAGTCCCACACACCTGATCAGAAAGAGAGGACAGCAAGTGACTCTGAGATGCTCTCCTATCTCTGGGCACAACACTGTGTCCTGGTACCAACAGGCCCTGGGTCAGGGGCCCCAGTTTATCTTTCAGTATTATGAGGAGGAAGAGAGAGAGAGAGGCAACTTCCCTGGTCGATTCTCAGGTCACCAGTTCCCTAACTATAGCTCTGAGCTGAATGTGAGCGCCTTGTTGCTGGGGGACTCAGCCCTGTATCTCTGTGCCAGCAGCTTGG
TRBV5-6*w03	TRBV5-6	L-REGION+V-REGION	TRB	TGGGCCCCGGGCTCCTCTGCTGGGCGCTGCTTTGTCTCCTGGGAGCAGGCTCAGTGGACGCTGGAGTCACCCAAAGTCCCACACACCTGATCAGAAAGAGAGGACAGCAAGTGACACTGAGATGCTCTCCTATCTCTGGGCACAACACTGTGTCCTGGTACCAACAGGCCCTGGGTCAGGGGCCCCAGTTTATCTTTCAGTATTATGAGAAGGAAGAGAGAGAGAGAGGCAACTTTCCTGGTCGATTCTCAGGTCACCAGTTCCCTAACTATAGCTCTGAGCTGAATGTGAGTGCCTTGTTGCTGGGGGACTCAGCCCTGTATCTCTGTGCCAGCAGCTTGG
TRBV5-6*w04	TRBV5-6	L-REGION+V-REGION	TRB	TGGGCCCCGGGCTCCTCTGCTGGGCGCTGCTTTGTCTCCTGGGAGCAGGCTCAGTGGACGCTGGAGTCACCCAAAGTCCCACACACCTGATCAGAAAGAGAGGACAGCAAGTGACTCTGAGATGCTCTCCTATCTCTGGGCACAACACTGTGTCCTGGTACCAACAGGCACTCGGTCAGGGGCCCCAGTTTATCTTTCAGTATTATGAGGAGGAAGAGAGAGAGAGAGGCAACTTCCCTGGTCGATTCTCAGGTCACCAGTTCCCTAACTATAGCTCTGAGCTGAATGTGAGCGCCTTGTTGCTGGGGGACTCAGCCCTGTATCTCTGTGCCAGCAGCTTGG
TRBV5-7*01-IMGT	TRBV5-7	L-REGION+V-REGION	TRB	TGGGCCCCGGGCTCCTCTGCTGGGCGCTGCTTTGTCTCCTGGGAGCAGGCCCAGTGGACGCTGGAGTCACCCAAAGTCCCACACACCTGATCAAAACGAGAGGACAGCAAGTGACTTTGAGATGCTCTCCTATCTCTGGGCACAGCAGTGTGTCCTGGTACCAACAGGCCCTGGGTCAGGGGCCCCAGCTTATCTTTGAGTATTATGAGAAGGAAGAGAGAGTCAGAGGCAACTTCCCTGATCGATTCTCAGGTCGCCAGTTCCCTAACTATAGCTCTGAGCTGAATGTGAACGCCTCGGAGATGGGGGACTCGGCCCTGTATCTCTGTGCCAGCAGCTTGG
TRBV5-7*w02	TRBV5-7	L-REGION+V-REGION	TRB	TGGGCCCCGGGCTCCTCTGCTGGGCGCTGCTTTGTCTCCTGGGAGCAGGCCCAGTGGACGCTGGAGTCACCCAAAGTCCCACACACCTGATCAAAACGAGAGGACAGCAAGTGACTTTGAGATGCTCTCCTATCTCTGGGCACACCAGTGTGTCCTGGTACCAACAGGCCCTGGGTCAGGGGCCCCAGCTTATCTTTGAGTATTATGAGAAGGAAGAGAGAGTCAGAGGCAACTTCCCTGATCGATTCTCAGGTCGCCAGTTCCCTAACTATAGCTCTGAGCTGAATGTGAACGCCTCGGAGATGGGGGACTCGGCCCTGTATCTCTGTGCCAGCAGCTTGG
TRBV5-8*01-IMGT	TRBV5-8	L-REGION+V-REGION	TRB	TGGGCCCCGGGCTCCTCTGCTGGGCGCTGCTTTGTCTCCTGGGAGCAGGCCCAGTGGACACTGGAGTCACCCAAAGTCCCACACACCTGATTAAAACAAGAGGACAGCAAGTGACTCTGAGATGCTCTCCTATCTCTGGGCACAGCAGTGTGTCCTGGTACCAACAGGCCCTGGGTCAGGGGCCCCAGTTTATCTTTGAGTATTATGAGAAGGAAGAGAGAGAGAGAGGCAACTTCCCTGGTCGATTCTCAGGTCACCAGTTCCCTAACTATAGCTCTGAGCTGAATGTGAGCGCCTTGTTGCTGGGGGACTCGGCCTTGTATCTCTGCACCAGCAGCTTGG
TRBV5-8*02-IMGT	TRBV5-8	L-REGION+V-REGION	TRB	TGGGCCCCGGGCTCCTCTGCTGGGCGCTGCTTTGTCTCCTGGGAGCAGGCCCAGTGGACACTGGAGTCACCCAAAGTCCCACACACCTGATTAAAACAAGAGGACAGCAAGTGATTCTGAGATGCTCTCCTATCTCTGGGCACAGCAGTGTGTCCTGGTACCAACAGGCCCTGGGTCAGGGGCCCCAGTTTATCTTTGAGTATTATGAGAAGGAAGAGAGAGAGAGAGGCAACTTCCCTGGTCGATTCTCAGGTCACCAGTTCCCTAACTATAGCTCTGAGCTGAATGTGAGCGCCTTGTTGCTGGGGGACTCGGCCTTGTATCTCTGCACCAGCAGCTTGG
TRBV5-8*w02	TRBV5-8	L-REGION+V-REGION	TRB	TGGGCCCCGGGCTCCTCTGCTGGGCGCTGCTTTGTCTCCTGGGAGCAGGCCCAGTGGACACTGGAGTCACCCAAAGTCCCACACACCTGATCAAAACGAGAGGACAGCAAGTGATTCTGAGATGCTCTCCTATCTCTGGGCACAGCAGTGTGTCCTGGTACCAACAGGCCCTGGGTCAGGGGCCCCAATTTATCTTTGAGTATTATGAGAAGGAAGAGAGAGGAAGAGGCAACTTCCCTGATCGATTCTCAGGTCGCCAGTTCCCTAACTATAGCTCTGAGCTGAATGTGAGCGCCTTGTTGCTGGGGGACTCGGCCCTGTATCTCTGCGCCAGCAGCTTGG
TRBV5-8*w03	TRBV5-8	L-REGION+V-REGION	TRB	TGGGCCCCGGGCTCCTCTGCTGGGCGCTGCTTTGTCTCCTGGGAGCAGGCCCAGTGGACACTGGAGTCACCCAAAGTCCCACACACCTGATTAAAACAAGAGGACAGCAAGTGACTCTGAGATGCTCTCCTATCTCTGGGCACAGCAGTGTGTCCTGGTACCAACAGGCCCTGGGTCAGGGGCCCCAGTTTATCTTTGAGTATTATGAGAAGGAAGAGAGAGGAAGAGGCAACTTCCCTGGTCGATTCTCAGGTCGCCAGTTCCCTAACTATAGCTCTGAGCTGAATGTGAGCGCCTTGTTGCTGGGGGACTCGGCCCTGTATCTCTGTGCCAGCAGCTTGG
TRBV5-9*01-IMGT	TRBV5-9	L-REGION+V-REGION	TRB	TGGGCCCCGGGCTCCTCTGCTGGGCGCTGCTTTGTCTCCTGGGAGCAGGCCCAGTGGACACTGGAGTCACCCAAAGTCCCACACACCTGATCAAAACGAGAGGACAGCAAGTGACACTGAGATGCTCTCCTATCTCTGGGCACAGCAATGTGTACTGGTACCAACAGGCCCTGGGTCAGGGGCCCCAGTTTATCTTTCAGTATTATGAGAAGGAAGAGAGAGAGAGAGGCAACTTCCCTGATCGATTCTCAGGTCACCAGTTCCCTAACTATAGCTCTGAGCTGAATGTGAGCGCCTTGTTGCTGGGGGACTCGGCCCTGTATCTCTGTGCCAGCAGCTTGG
TRBV5-9*02-IMGT	TRBV5-9	L-REGION+V-REGION	TRB	TGGGCCCCGGGCTCCTCTGCTGGGCGCTGCTTTGTCTCCTGGGAGCAGGCCCAGTGGACACTGGAGTCACCCAAAGTCCCACACACCTGATCAAAACGAGAGGACAGCAAGTGACACTGAGATGCTCTCCTATCTCTGGGCACAGCAATGTGTCCTGGTACCAACAGGCCCTGGGTCAGGGGCCCCAGTTTATCTTTCAGTATTATGAGAAGGAAGAGAGAGAGAGAGGCAACTTCCCTGATCGATTCTCAGGTCACCAGTTCCCTAACTATAGCTCTGAGCTGAATGTGAGCGCCTTGTTGCTGGGGGACTCGGCCCTGTATCTCTGTGCCAGCAGCTTGG
TRBV5-9*03-IMGT	TRBV5-9	L-REGION+V-REGION	TRB	TGGGCCCCGGGCTCCTCTGCTGGGCGCTGCTTTGTCTCCTGGGAGCAGGCCCAGTGGACACTGGAGTCACCCAAAGTCCCACACACCTGATCAAAACGAGAGGACAGCAAGTGACACTGAGATGCTCTCCTATCTCTGGGCACAGCAGTGTGTCCTGGTACCAACAGGCCCTGGGTCAGGGGCCCCAGTTTATCTTTCAGTATTATGAGAAGGAAGAGAGAGAGAGAGGCAACTTCCCTGATCGATTCTCAGGTCACCAGTTCCCTAACTATAGCTCTGAGCTGAATGTGAGCGCCTTGTTGCTGGGGGACTCGGCCCTGTATCTCTGTGCCAGCAGCTTGG
TRBV5-9*w02	TRBV5-9	L-REGION+V-REGION	TRB	TGGGCCCCGGGCTCCTCTGTTGGGCGCTGCTTTGTCTCCTGGGAGCAGGCCCAGTGGACACTGGAGTCACCCAAAGTCCCACACACCTGATCAAAACGAGAGGACAGCAAGTGACACTGAGATGCTCTCCTATCTCTGGGCACAGCAATGTGTACTGGTACCAACAGGCCCTGGGTCAGGGGCCCCAGTTTATCTTTCAGTATTATGAGAAGGAAGAGAGAGAGAGAGGCAACTTCCCTGATCGATTCTCAGGTCGCCAGTTCCCTAACTATAGCTCTGAGCTGAATGTGAGCGCCTTGTTGCTGGGGGACTCGGCCCTGTATCTCTGTGCCAGCAGCTTGG
TRBV6-1*01-IMGT	TRBV6-1	L-REGION+V-REGION	TRB	TGAGCATCGGCCTCCTGTGCTGTGCGGCCTTTTCTCTCTTGTGGGCAGGTCCTGCAAATGCTGATGTCACTCAGAGCCCAAAATTCCAGATCCTGAAGACAGGACAGAGCATGACACTGCAGTGTGCCCAGGATATGAACCATAACTCCATGTACTGGTATCGACAAGACCCAGGCATGGGGCTGAGGCTGATTCATTACTCAGCTGCTGAGGGTACCACTGACCCAGGAGAAGTCGCCGATGGCTACAGTGTCTCCAGATTAAACAAAACGGAGTTCCTGCTCAGGCTGGAGTCGGCTGCTCCCTCCCAGACATCTGTGTACTTCTGTGCCAGCAGTGAAGC
TRBV6-1*02-IMGT	TRBV6-1	L-REGION+V-REGION	TRB	TGAGCATCGGCCTCCTGTGCTGTGCGGCCTTTTCTCTCTTGTGGGCAGGTCCTGCAAATGCTGATGTCACTCAGAGCCCAAAATTCCAGATCCTGAAGACAGGACAGAGCATGACACTGCAGTGTGCCCAGGATATGAACCATAACTCCATGTACTGGTATCGACAAGACCCAGGCATGGGGCTGAGGCTGATTCATTACTCAGCTGCTGAGGGTACCACTGACCCAGGAGAAGTCCCCGATGGCTACAGTGTCTCCAGATTAAACAAAACGGAGTTCCTGCTCAGGCTGGAGTCGGCTGCTCCCTCCCAGACATCTGTGTACTTCTGTGCCAGCAGTGAAGC
TRBV6-2*02-IMGT	TRBV6-2	L-REGION+V-REGION	TRB	TGAGCATCAGGCTCCTGTGCTGTGCGGCCTTTTCTCTCCTGTGGCCAGGTCCAGTGAATGCTGGTGTCACTCAGACCCCAAAATTCCAGGTCCTGAAGACAGGACAGAACATGACACTGAAGTGTGCCCAGGATATGAACCATAACCGTATGTACTGGTATCGACAAGACCCAGGCATGGGACTGAGGCTGATTCATTACTCAGCTGGTGAAGGTAGCACTGAGAAAGGAGAAGTCCCCAATGGCTACAATGCCTCCAGATTAAACAAAAAGGATTTCCTGCTCAGGCTGGAGTCAGCTGCTCCCTCCCAGACATCTATGTACTTCTGTGCCAGCAGTGAAGC
TRBV6-2*03-IMGT	TRBV6-2	L-REGION+V-REGION	TRB	TGAACATCAGGCTCCTGTGCTGTGCGGCCTTTTCTCTCCTGTGGCCAGGTCCAGTGAATGCTGGTGTCACTCAGACCCCAAAATTCCAGGTCCTGAAGACAGGACAGAACATGACACTGAAGTGTGCCCAGGATATGAACCATGACCGTATGTACTGGTATCGACAAGACCCAGGCATGGGACTGAGGCTGATTCATTACTCAGCTGGTGAAGGTAGCACTGAGAAAGGAGAAGTCCCCAATGGCTACAATGCCTCCAGATTAAACAAAAAGGATTTCCTGCTCAGGTTGGAGTCAGCTGCTCCCTCCCAGACATCTATGTACTTCTGTGCCAGCAGTGAAGC
TRBV6-2-1*01-ORF-IMGT	TRBV6-2-1	L-REGION+V-REGION	TRB	TGAGCATCAAGCTCCTGTGCTGTGTGGCCTTTTCTCTCCTGTGGCCAGGTCCAGTGAATGCTGGTGTCACTCAGAGCCCAAAATTCCAGATCCTGAAGACAGGACAGAGCATGACACTGCAGTGTGCCCAGGATATGAACCATGACTCCATGTACTGGTATCGACAAGACCCAGGCATGGGGCTGAGGCTGATTCATTACTCAGCTACCGAGGATACCACTGACCCAGGAGAAGTCCCCGATGGCTACAGTGTCTCCAGATTAAACAAAAAGGAGTTCCTGCTCAGGCTGGAGTCGGCTGCTCCCTCCCA
TRBV6-2-1*02-P-IMGT	TRBV6-2-1	L-REGION+V-REGION	TRB	TGAGCATCAAGCTCCTGTGCTGTGTGGCCTTTTCTCTCCTGTGGCCAGGTCCAGTGAATGCTGGTGTCACTCAGAGCCCAAAATTCCAGATCCTGAAGACAGGACAGAGCATGACACTGCAGTGTGCCCAGGATATGAACCATGACTCCATGTACTGGTATTGACAAGACCCAGGCATGGGGCTGAGGCTGATTCATTACTCAGCTACCGAGGATACCACTGACCCAGGAGAAGTCCCCGATGGCTACAGTGTCTCCAGATTAAACAAAAAGGAGTTCCTGCTCAGGCTGGAGTCGGCTGCTCCCTCCCAGACATCTGTGTACTTCTGTGCCAGCAGTGAAGC
TRBV6-3*01-IMGT	TRBV6-3	L-REGION+V-REGION	TRB	TGAGCATCGGCCTCCTGTGCTGTGCGGCCTTTTGTCTCCTGTGGGCAGGTCCAGTGAATGCTGGTGTCACTCAGACCCCAAAATTCCAGGTCCTGAAAACAGGACAGAGCATGACACTGCAGTGTGCCCAGGATATGAACCATGACCGCATGTACTGGTATCGACAAGACCCAGGCATGGGGCTGAGGCTGATTCATTACTCAGTTGGTGAAGGTAGCACTGAGAAAGGAGAAGTCCCCGATGGCTACAATGTCACCAGATCAAACACAGAGGATTTCCCACTCAGACTGGAGTCGGCTGCTCCCTCCCAGACATCTGTGTACTTCTGTGCCAGCAGTTACTC
TRBV6-3*02-IMGT	TRBV6-3	L-REGION+V-REGION	TRB	TGAGCATCGGCCTCCTGTGCTGTGCGGCCTTTTGTCTCCTGTGGGCAGGTCCAGTGAATGCTGGTGTCACTCAGACCCCAAAATTCCAGGTCCTGAAAACAGGACAGAGCATGACACTGCAGTGTGCCCAGGATATGAACCATGACTACATGTACTGGTATCGACAAGACCCAGGCATGGGGCTGAGGCTGATTCATTACTCAGTTGGTGAAGGTAGCACTGAGAAAGGAGAAGTCCCCGATGGCTACAATGTCACCAGATCAAACACAGAGGATTTCCCACTCAGACTGGAGTCGGCTGCTCCCTCCCAGACATCTGTGTACTTCTGTGCCAGCAGTTACTC
TRBV6-3*w03	TRBV6-3	L-REGION+V-REGION	TRB	TGAGCATCGGCCTCCTGTGCTGTGCGGCCTTTTGTCTCCTGTGGGCAGGTCCAGTGAATGCTGGTGTCACTCAGACCCCAAAATTCCAGGTCCTGAAAACAGGACAGAGCATGACACTGCAGTGTGCCCAGGATATGAACCATGACTACATGTACTGGTATCGACAAGACCCAGGCATGGGGCTGAGGCTGATTCATTACTCAGTTGGTGAAGGTAGCACTGAGAAAGGAGAAGTCCCCGATGGCTACAATGTCACCAGATCAAACACAGAGGATTTCCCACTCAGACTGGAGTCGGCTGCTCCCTCCCAGACATCTGTGTACTTCTGTGCCAGCAGTGACTC
TRBV6-4*01-ORF-IMGT	TRBV6-4	L-REGION+V-REGION	TRB	TGAGCATTGAGCTCCTGTGCTGTGCGGCCTTTTCTCTCCTGTGGGCAGGTCCAGTGAACGCTGGTGTCACTCAGACCCCAAAATTCCAGGTCCTGAAGACAGGACAGAGCATGACAGTGCAGTGTGCCCAGGATATGAGCCATAACTCCAGTTACTGGTATCCACAAGACCCAGGCATGGGTCTGAGGCTGATTCGTTACTCAGCTGCTGCTGGTGTCACTGACAAAGGAGAAGTCCCCAGTGGCTACAATGTCTCCAGATTAAACACAGAGGATTTCCCGCTCAGGCTGGAGTCGGCTGCTCCCTCCCAGACATCTGTGTACTTCTGTGCCAGCAGTTACTC
TRBV6-4*02-P-IMGT	TRBV6-4	L-REGION+V-REGION	TRB	TGAGCATCAGCTCCTGTGCTGTGCGGCCTTTTCTCTCCTGTGGGCAGGTCCAGTGAACGCTGGTGTCACTCAGACCCCAAAATTCCAGGTCCTGAAGACAGGACAGAGCATGACAGTGCAGTGTGCCCAGGATATGAGCCATAACTCCAGTTACTGGTATCCACAAGACCCAGGCATGGGTCTGAGGCTGATTCGTTACTCAGCTGCTGCTGGTGTCACTGACAAAGGAGAAGTCCCCAGTGGCTACAATGTCTCCAGATTAAACACAGAGGATTTCCCACTCAGGCTGGAGTCGGCTGCTCCCTCCCAGACATCTGTGTACTTCTGTGCCAGCAGTTACTC
TRBV6-4*03-P-IMGT	TRBV6-4	L-REGION+V-REGION	TRB	TGAGCATTGAGCTCCTGTGCTGTGCGGCCTTTTCTCTCCTGTGGGCAGGTCCAGTGAATGCTGGTGTCACTCAGACCCCAAAATTCCAGGTCCTGAAGACAGGACAGAGCATGACAGTGCAGTGTGCCCAGGATATGAGCCATAACTCCAGTTACTGGTATCCACAAGACCCAGGCATGGGTCTGAGGCTGATTCGTTACTCAGCTGCTGCTGGTGTCACTGACAAAGGAGAAGCCCCCAGTGGCTACAATGTCTCCAGATTAAACACAGAGGATTTCCCGCTCAGGCTGGAGTCGGCTGCTCCCTCCCAGATATCTGTGTAGTTCTGTGCCAGCAGTTACTC
TRBV6-5*01-ORF-IMGT	TRBV6-5	L-REGION+V-REGION	TRB	TGAGCATTGAGCTCCTGTGCTGTGTGGACTTTTCTCTCCTGTGGGCAGGTCTAGTGAATGTTGGTGTCACTCAGACCCCAAAATTCCAAGTCCTGAAGACAGGACAGAGCATGACAGTGCAGTGTGCCCAGGATATGAACCATAACTTCATGTACTGGTATCGACAAGACCCAGGCATGGGGCTGAGGTTGATTCATTACTCAGGTGCTGCTGGTACTACTGATAAAGGAGAAGTCCCCAGTGGCTACAATGTCTCCAGATTAAACACAGAGGATTTCCCACTCAGACTGGAGTCGGCTGATCCTTCCCAGACATCTGTGTACTTCTGTGCCAGCAGTTACTC
TRBV6-6*01-IMGT	TRBV6-6	L-REGION+V-REGION	TRB	TGAGCATTGAGCTCCTGTGCTGTGTGGCCTTTTCTCTCCTGTGGGCAGGTCCAGGGAATGCTGCTGTCAATCAGACCCCAAAATTCCAGGTCCTGAAGACAGGACAGAGCATGACACTGCAGTGTGCCCAGGATATGAACCATGAATGCATGTCCTGGTATCGACAAGACCCAGGCATGGGGCTGAGGCTGATTCATTACTCAGCTGCTGCTGGTATCACTGACAAAGGAGAAGTCCCCAATGGCTACAATGTCTCTAGATCAAACACAGAGGATTTCCCGCTCAGGCTGGAGTCGGCTGCTTCCTCCCAGACATCTGTGTACTTCTGTGGCAGCAGTTACTC
TRBV6-6*02-IMGT	TRBV6-6	L-REGION+V-REGION	TRB	TGAGCATTGAGCTCCTGTGCTGTGCGGCCTTTTCTCTCCTGTGGGCAGGTCCAGGGAATGCTGCTGTCAATCAGACCCCAAAATTCCAGGTCCTGAAGACAGGACAGAGCATGACACTGCAGTGTGCCCAGGATATGAACCATGAATGCATGTCCTGGTATCGACAAGACCCAGGCATGCGGCTGAGGCTGATTCATTACTCAGCTGCTGCTGGTATCACTGACAAAGGAGAAGTCCCCAATGGCTACAATGTCTCTAGATCAAACACAGAGGATTTCCCGCTCAGGCTGGAGTCGGCTGCTTCCTCCCAGACATCTGTGTACTTCTGTGGCAGCAGTTACTC
TRBV6-7*01-ORF-IMGT	TRBV6-7	L-REGION+V-REGION	TRB	TGAGCATCGGCCTCCTGTGCTGTGTGGCCTTTTCTCTCCTGTGGGCAGGTCCAGGGAATGCTGATGTCACTCAGACACCAAAATTCCAGGTCCTGAAGACAGGACAGAGCATGACAGTGCAGTGTGCCCAGGATATGAACCATGACTGCATGTACTGGTATCGACAAGACCCAGGCATGGGGCTGAAGCTGATTCATTACTCAGTTGGTGCTGGTATCACTGACAAAGGAGAAGTCCCCAATGGCTACAATGTCTCCAGATTAAACACAGAAGATTTCCCGCTCAGGCTGGAGTCGGCGGCTCTCTCCCAGACATCTGTGTACTTCTGTGCCAGCAGTGACAC
TRBV6-8*01-ORF-IMGT	TRBV6-8	L-REGION+V-REGION	TRB	TGAGCATTGAGCTCCTGTGTTGTGCGGCCTTTTCTCTCCTGTGGACAGGTCCAGTGAATGCTGGTGTCACTCAGACACCAAAATTCCAGGTCCTGAAGACAGGACAGAGCCTGACAGTGCAGTGTGCCCAGGATATGAAACATGACTACATGTTCTGGTATCGACAAGACCCAGGCATGGGGCTGAGACTGATTTATTACTCAGTTACTGCTGGTATCACTACCAAAGGAGAAGTCCCCAATGGCTACAATGTCTCCAGAATAAACACAGAGGATTTCCTGCTCAGGCTGGAGTCGGCTGATCCCTCCCAGACATCTGTGTACTTCTGTGCCAGCAGTGAATC
TRBV6-8*02-IMGT	TRBV6-8	L-REGION+V-REGION	TRB	TGAGCATTGAGCTCCTGTGTTGTGCGGCCTTTTCTCTCCTGTGGACAGGTCCAGTGAATGCTGGTGTCACTCAGACACCAAAATTCCAGGTCCTGAAGACAGGACAGAGCCTGACAGTGCAGTGTGCCCAGGATATGAAACATGACTACATGTTCTGGTATCGACAAGACCCAGGCATGGGGCTGAGACTGATTTATTACTCAGTTACTGCTGGTATCACTACCAAAGGAGAAGTCCCCAATGGCTACAATGTCTCCAGAATAAACACAGAGGATTTCCTGCTCAGGCTGGAGTCGGCTGATCCCTCCCAGACATCTGTGTACTTCTGTGGCAGCAGTTACTC
TRBV6-8*w02	TRBV6-8	L-REGION+V-REGION	TRB	TGAGCATTGAGCTCCTGTGTTGTGCGGCCTTTTCTCTCCTGTGGACAGGTCCAGTGAATGCTGGTGTCACTCAGACACCAAAATTCCAGGTCCTGAAGACAGGACAGAGCATGATAGTGCAGTGTGCCCAGGATATGAAACATGACTACATGTTCTGGTATCGACAAGACCCAGGCATGGGGCTGAGACTGATTTATTACTCAGTTACTGCTGGTATCACTACCAAAGGAGAAGTCCCCAATGGCTACAATGTCTCCAGAATAAACACAGAGGATTTCCTGCTCAGGCTGGAGTCGGCTGATCCCTCCCAGACATCTGTGTACTTCTGTGCCAGCAGTGAATC
TRBV7-1*01-P-IMGT	TRBV7-1	L-REGION+V-REGION	TRB	TGGGGCACCAGGCTCCTCTGCTGGGCAGCCTGTGTCTCCTGGGGGCAGATCACACACAGGGACTGGAGTCTCCCAGTCCCTGAGACACAAGGTAGCAAAGAAGAGAAAGGATGTAGCTCTCAGATATGATCCAATTTCAGGTCATAATGTCCTTTATTGATAACGACAGAGCCTGGGGCAGGGCCTGGAGTTTCCAATTTACTTCCAAGACAAGGATGCAGCAGACAAACTGGGGCTTCCCCGTGATTGGTTCTCTGCAGAGAGGCCTGAGGGATCTGTCTGCATTCTGAAGATCAAGCGCACACAGCAGGGGGACTCGGCCGTGTATCTCTGTGCCAGCAGCTCAGC
TRBV7-10*01-ORF-IMGT	TRBV7-10	L-REGION+V-REGION	TRB	TGGGCACCAGGCTCCTCTGCTGGGTGGCCCTGTGTGTCCTGTGGGCAGATCACGCAGATGCTGGAGTCTCCCAAGACCCCAGACACAAGATCACAAAGACGGGACAGAATGTATCTTTCAAGTGTGTTCCAATTTCCGAACACAACCGCCTTTACTGGTACCGACAGACCTTGGGGCAGGGCCCAGAGTTTCTGACTTACTTCCAGAATGAAGCTCAACAAGACAGATCAGGGCTGTTCAGTGATCGGTTCTCTGCAGAGAGGCCTGAGGGATCTATCTCCACCCTGATGATCCAGCACACAGAGCAAGGGGACTTGGCCATGTATCTCTGTGCCAGCAGCTTAGC
TRBV7-10*02-IMGT	TRBV7-10	L-REGION+V-REGION	TRB	TGGGCACCAGGCTCCTCTGCTGGGTGGCCCTGTGTGTCCTGTGGGCAGATCACGCAGATGCTGGAGTCTCCCAAGACCCCAGACACAAGATCACAAAGACGGGACAGAATGTATCTTTCAAGTGTGTTCCAATTTCCGAACACAACCGCCTTTACTGGTACCGACAGACCTTGGGGCAGGGCCCAGAGTTTCTGACTTACTTCCAGAATGAAGCTCAACAAGACAGATCAGGGCTGTTCAGTGATCGGTTCTCTGCAGAGAGGCCTGAGGGATCTATCTCCACCCTGATGATCCAGCACACAGAGCAAGGGGACTCGGCTGTGTATCTCTGTGCCAGCAGCTTAGC
TRBV7-10*w02	TRBV7-10	L-REGION+V-REGION	TRB	TGGGCACCAGGCTCCTCTGCTGGGTGGCCCTGTGTGTCCTGTGGGCAGATCACGCAGATGCTGGAGTCTCCCAAGACCCCAGACACAAGATCACAAAGACGGCACAGAATGTATCTTTCAAGTGTGTTCCAGTTTCCGAACACAACCGCCTTTACTGGTACCGACAGACCTTGGGGCAGGGCCCAGAGTTTCTGACTTACTTCCAGAATGAAGCTCAACAAGACAGATCAGGGCTGTTCAGTGATCGGTTCTCTGCAGAGAGGCCTGAGGGATCTTTCTCCACCCTGATGATCCAGCACACAGAGCAAGGGGACTCGGCCGTGTATCTCTGTGCCAGCAGCTTAGC
TRBV7-2*03-IMGT	TRBV7-2	L-REGION+V-REGION	TRB	TGGGCACCAGGCTCCTCTGCTGGGCAGCCCTGTGCCTCCTGGGGGCAGATCACACAGGTGCTGGAGTTTCCCAGTCCCCCAGGAACAAGGTCACAGAGGAGGGAAAGGATGTAGTGCTCAGGTGTGATCCAATTTCAGGTCATACCGCCCTTTATTGGTACCGACAGAGCCTGGGGAAGGGCCTGGAGTTTTTAATTTACTTCCAAGGCAACGATGCACCAGACAAATCAGGGCTGCCCAGTGGTCGGTTCTCTGCAGAGAGGACTGAGGGATCCGTCTCCACTCTGAAGATCCAGCGCACAGAGCAGGGGGACTCGGCCGTGTATCTCTGTGCCAGCAGCTTAGC
TRBV7-3*01-IMGT	TRBV7-3	L-REGION+V-REGION	TRB	TGGGCACCAGGCTCCTCTGCTGGGCTGCCCTGTGCCTCCTGGGGGCAGATCACACAGGTGCTGGAGTTTCCCAGTCCCCCAGTAACAAGGTCACAGAGAAGGGAAAGGATGTAGCGCTCAGGTGTGATCCAATTTCAGGTCATGCTGTCCTTTACTGGTACCGACAGAACCTGGGGCAGGGCCTAGAGTTTCTAATTTACTTCCAAGGCACGGGTGCAGCAGATGACTCAGGGCTGCGCAGTGATCGGGTCTCTGCAACACGGCCTGAAGGATCCGTCTCTACTCTGAAGATCCAACACACAGAGCAGGGGGACTCAGCCATGTACTTCTGTGCCAGCAGCTTAAC
TRBV7-3*w02	TRBV7-3	L-REGION+V-REGION	TRB	TGGGCACCAGACTCCTCTGCTGGGCTGCCCTGTGCCTCCTGGGGGCAGATCACACAGGTGCTGGAGTTTCCCAGTCCCCCAGGAACAAGGTCACAGAGAAGGGAAAGGATGTAGCGCTCAGGTGTGATCCAATTTCAGGTCATGCTGTCCTTTACTGGTACCGACAGAACCTGGGGCAGGGCCTAGAGTTTCTAATTTACTTCCAAGGCACGGGTACAGTAGATGACTCAGGGCTGCGCAGTGATCGGGTCTCTGCAACACGGCCTGAAGGATCCGTCTCTACTCTGAAGATCCAACACACAGAGCAGGGGGACTCAGCCATGTACTTCTGTGCCAGCAGCTTAAC
TRBV7-4*01-IMGT	TRBV7-4	L-REGION+V-REGION	TRB	TGGGCACCAGGCTCCTCTGCTGGGTGGTCCTGGGTTTCCTAGGGACAGATCACACAGGTGCTGGAGTCTCGCAGTCCCCAAGATACAAAGTCACGAAGAGGGGACAGGATGTAGCTCTCAGGTGTGATCCAATTTCGGGTCATGAGTACCTTTACTGGTACCAACAGGCCCTGGGGCAGGGCCCAGCGTTTCTGACTTACTTCCAGAATGATGCTCAACGAGACAAATCAGGGCTGCCCAATGATCGGTTCTCTGCAGAGAGGACTGAGGGATCCGTCTCCACTCTGAAGATCCAGCGCACACAGCAGGGGGACTCAGCCGTGTATCTCTGTGCCAGTAGCTTAGC
TRBV7-4*02-IMGT	TRBV7-4	L-REGION+V-REGION	TRB	TGGGCACCAGGCTCCTCTGCTGGGTGGTCCTGGGTTTCCTAGGGACAGATCACACAGGTGCTGGAGTCTCGCAGTCCCCAAGATACAAAGTCACGAAGAGGGGACAGGATGTAGCTCTCAGGTGTGATCCAATTTCGGGTCATGAGTACCTTTACTGGTACCAACAGGCCCTGGGGCAGGGCCCAGCGTTTCTGACTTACTTCCAGAATGATGCTCAACGAGACAAATCAGGGCTGCCCAATGATCGGTTCTCTGCAGAGAGGACTGAGGGATCCGTCTCCACTCTGAAGATCCAGCGCACACAGCAGGGGGACTCAGCCGTGTATCTCTGTGCCAGCAGCTTAGC
TRBV7-4*03-IMGT	TRBV7-4	L-REGION+V-REGION	TRB	TGGGCACCAGGCTCCTCTGCTGGGTGGTCCTGGGTTTCCTAGGGACAGATCACACAGGTGCTGGAGTCTCGCAGTCCCCAAGATACAAAGTCACGAAGAGGGGCCAGGATGTAGCTCTCAGGTGTGATCCAATTTCCGGTCATGATTACCTTTACTGGTACCAACAGGCCCTGGGGCAGGGCCCAGCGTTTCTGACTTACTTCCAGGATGATGCTCAACGAGACAAATCAGGGCTGCCCAATGATCGGTTCTCTGCAGAGAGGACTGAGGGATCCGTCTCCACTCTGAAGATCCAGCGCACAGAGCAGGGGGACTCGGCCGTGTATCTCTGTGCCAGCAGCTTAGC
TRBV7-4*w02	TRBV7-4	L-REGION+V-REGION	TRB	TGGGCACCAGGCTCCTCTGCTGGGTGGTCCTGGGTTTCCTAGGGACAGATCACACAGGTGCTGGAGTCTCGCAGTCCCCAAGATACAAAGTCACGAAGAGGGGCCAGGATGTAGCTCTCAGGTGTGATCCAATTTCCGGTCATGATTACCTTTACTGGTACCAACAGGCCCTGGGGCAGGGCCCAGCGTTTCTGACTTACTTCCAGGATGATGCTCAACGAGACAAATCAGGGCTGCCCAATGATCGGTTCTCTGCAGAGAGGACTGAGGGATCCGTCTCCACTCTGAAGATCCAGCGCACAGAGCAGGGGGACTCGGCCGTGTATCTCTGTGCCAGTAGCTTAGC
TRBV7-4*w03	TRBV7-4	L-REGION+V-REGION	TRB	TGGGCACCAGGCTCCTCTGCTGGGTGGTCCTGGGTTTCCTAGGGACAGATCACACAGGTGCTGGAGTCTCGCAGTCCCCAAGATACAAAGTCACGAAGAGGGGACAGGATGTAGCTCTCAGGTGTGATCCAATTTCGGGTCATGATTACCTTTACTGGTACCAACAGGCCCTGGGGCAGGGCCCAGCGTTTCTGACTTACTTCCAGGATGATGCTCAACGAGACAAATCAGGGCTGCCCAATGATCGGTTCTCTGCAGAGAGGACTGAGGGATCCGTCTCCACTCTGAAGATCCAGCGCACAGAGCAGGGGGACTCGGCCGTGTATCTCTGTGCCAGCAGCTTAGC
TRBV7-5*01-IMGT	TRBV7-5	L-REGION+V-REGION	TRB	TGGGCACCAGGCTCCTCTGCTGGGTGGTCCTGGGTTTCCTAGGGACAGATCACACAGGTGCTGGAGTCTCCCAGTCCCCGAGGTACAAAGTCACGAAGAGGGGCCAGGATGTAGCTCTCAGGTGTGATCCAATTTCGGGTCATGTAGCCCTTTATTGGTACCGACGGACTCTGGGACAGGGGCCAGAGCTTCTGACTTACTTCCAGAATGATGCTCAACCAGACAAATCAGGGCTGCCCAGTGATCGCTTCTCTGCAGAGAGGACTGAGGGATCCGTCTCCACTCTGAAGATCCAGTGCACAGAGCAGGGGGACTCAGCCGTGTTTCTCTGTGCCAGCAGCTTAGC
TRBV7-5*02-IMGT	TRBV7-5	L-REGION+V-REGION	TRB	TGGGCACCAGGCTCCTCTGCTGGGTGGTCCTGGGTTTCCTAGGGACAGATCACACAGGTGCTGGAGTCTCCCAGTCCCCGAGGTACAAAGTCACGAAGAGGGGACAGGATGTAGCTCTCAGGTGTGATCCAATTTCGGGTCATGTAGCCCTTTATTGGTACCGACGGACTCTGGGACAGGGGCCAGAGCTTCTGACTTACTTCCAGAATGATGCTCAACCAGACAAATCAGGGCTGCCCAGTGATCGCTTCTCTGCAGAGAGGACTGAGGGATCCGTCTCCACTCTGAAGATCCAGCGCACAGAGCAGGGGGACTCGGCCGTGTTTCTCTGTGCCAGCAGCTTAGC
TRBV7-5*w02	TRBV7-5	L-REGION+V-REGION	TRB	TGGGCACCAGGCTCCTCTGCTGGGTGGTCCTGGGTTTCCTAGGGACAGATCACACAAGTGCTGGAGTCTCCCAGTCCCCGAGGTACAAAGTCACGAAGAGGGGACAGGATGTAGCTCTCAGGTGTGATCCAATTTCGGGTCATGTAGCCCTTTATTGGTACCGACGGACTCTGGGACAGGGGCCAGAGCTTCTGACTTACTTCCAGAATGATGCTCAACCAGACAAATCAGGGCTGCCCAGTGATCGCTTCTCTGCAGAGAGGACTGAGGGATCCGTCTCCACTCTGAAGATCCAGCGCACAGAGCAGGGGGACTCGGCCGTGTATCTCTGTGCCAGCAGCTTAGC
TRBV7-5*w03	TRBV7-5	L-REGION+V-REGION	TRB	TGGGCACCAGGCTCCTCTACTGGGTGGTCCTGGGTTTCCTAGGGACAGATCACACAGGTGCTGGAGTCTCCCAGTCCCCGAGGTACAAAGTCACAAAGAGGGGACAGGATGTAGCTCTCAGGTGTGATCCAATTTCGGGTCATGTAGCCCTTTATTGGTACCGACGGACTCTGGGACAGGGGCCAGAGCTTCTGACTTACTTCCAGAATGATGCTCAACCAGACAAATCAGGGCTGCCCAGTGATCGCTTCTCTGCAGAGAGGACTGAGGGATCCGTCTCCACTCTGAAGATCCAGCGCACAGAGCAGGGGGACTCGGCCGTGTTTCTCTGTGCCAGCAGCTTAGC
TRBV7-6*01-IMGT	TRBV7-6	L-REGION+V-REGION	TRB	TGGGCACCAGGCTCCTCTGCTGGGTGGTCCTGGGTTTCCTAGGGACAGGTCACACAGGTGCTAGAGTCTCCCAGTCTCCAAGGTACAAAGTCACAAAGAGGGGCCAGGATGTAGCTCTCAGATGTGATCCAATTTCGGGTCATGCAACTCTTTATTGGTACCAACAGGCCCTAGGACAGGGCCCAGAGCTTCTGACTTACTTCAGTTATGAAGCTCAACAAGATAAATCAGGGCTGCCCAGTGATCGCTTCTCTGCAGAGAGGCCCGAGGGATCCGTCTCCACTCTGAAGATCCAGCGCACAGAGCAGGGGGACTCGGCCGTGTATCTCTGTGCCAGCAGCTTAGC
TRBV7-6*02-IMGT	TRBV7-6	L-REGION+V-REGION	TRB	TGGGCACCAGGCTCCTCTGCTGGGTGGTCCTGGGTTTCCTAGGGACAGGTCACACAGGTGCTAGAGTCTCCCAGTCTCCAAGGTACAAAGTCACAAAGAGGGGACAGGATGTAGCTCTCAGGTGTGATCCAATTTCGGGTCATGCAACTCTTTATTGGTACCAACGGGCCCTAGGACAGGGCCCAGAGCTTCTGACTTACTTCAGTTATGAAGCTCAACAAGATAAATCAGGGCTGCCCAGTGATCGCTTCTCGGCAGAGAGGCCCGAGGGATCCGTCTCCACTCTGAAGATCCAGCGCACACAGCAGGGGGACTCGGCCGTGTATCTCTGTGCCAGCAGCTTAGC
TRBV7-6*w02	TRBV7-6	L-REGION+V-REGION	TRB	TGGGCACCAGGCTCCTCTGCTGGGTGGTCCTGGGTTTCCTAGGGACAGGTCACACAGGTGCTAGAGTCTCCCAGTCTCCAAGGTACAAAGTCACAAAGAGGGGACAGGATGTAGCTCTCAGGTGTGATCCAATTTCGGGTCATGCAACTCTTTATTGGTACCAACAGGCCCTAGGACAGGGCCCAGAGCTTCTGACTTACTTCAGTTATGAAGCTCAACAAGATAAATCAGGGCTGCCCAGTGATCGCTTCTCTGCAGAGAGGCCCGAGGGATCCGTCTCCACTCTGAAGATCCAGCGCACAGAGCAGGGGGACTCGGCCGTGTATCTCTGTGCCAGCAGCTTAGC
TRBV7-7*01-IMGT	TRBV7-7	L-REGION+V-REGION	TRB	TGGGCACCAGGCTCCTCTGCTGGGTGGTCCTGGGTTTCCTAGGGACAGATCACACAGGTGCTGGAGTCTCCCAGTCCCCAAGGTACAAAGTCACAGAGAGGGGACAGGATGTAGCTCTCAGGTGTGATCCAATTTCGGGTCATGATTACCTTTACTGGTACCAACAGGCCCTGGGGCAGGGCCCAGAGCTTCTGACTTACTTCAATGACAAAGCTCAACCAGACAAATCAGGGCTGCCCAATGATCGGTTCTCTGCAGAGAGGCCTGAGGGATCCGTCTCCACTCTGAAGATCCAGCGAACAGAGCAACGAGACTCGGCCGTGTATCTCTGTGCCAGCAGCTTAGC
TRBV7-7*02-ORF-IMGT	TRBV7-7	L-REGION+V-REGION	TRB	TGGGCACCAGGCTCCTCTGCTGGGTGGTCCTGGGTTTCCTAGGGACAGATCACACAGGTGCTGGAGTCTCCCAGTCCCCAAGGTACAAAGTCACAAAGAGGGGACAGGATGTAGCTCTCAGGTGTGATCCAATTTCGGGTCATGATTACCTTTACTGGTACCAACAGGCCCTGGGGCAGGGCCCAGAGCTTCTGACTTACTTCAATTACAAAGCTCAACCAGACAAATCAGGGCTGCCCAATGATCGCTTCTCTGCAGAGAGGCCTGAGGGATCCATCTCCACTCTGAAGATCCAGGGAACAGAGCAACGAGACTCGGCCGTGTATCTCTGGGCCAGCAGCTTAGC
TRBV7-7-1*02-IMGT	TRBV7-7-1	L-REGION+V-REGION	TRB	TGGGCACCAGGCTCCTCTGCTGGGTGGTCCTGGGTTTCCTAGGGACAGATCACACAGGTGCTGGAGTCTCACAGTTCCCAAGATACAGAGTCACAAAGAGGGGACAGGATGTAACTCTCAGGTGTGATCCAATTTCGGGTCATGAGTACCTTTACTGGTACCAACAGGCCCCGGGGCAGGGCCCAGAGTTTCTGACTTACTTCCAGAATGATGCTCAACGAGACAAATCAGGGCTGCCCAATGATCGCTTCTCTGCAGAGAGGACTGAGGGATCCGTCTCTACTCTGAAGATCCAGCGCACAGAGCAGGGGGACTCGGCCGTGTATCTCTGTGCCAGTAGCTTAGC
TRBV7-8*01P	TRBV7-8	L-REGION+V-REGION	TRB	TGGGCACCAGGCTCCTCTGCTGGGTGGTCCTGGGTTTCCTAGGGACAGATCATACAGATGCTGGAGTCTCCCAGTCCCCAAGGTACAAAGTCACAGAGAGGGGACAGGATGTAGGGGCCAGGATGTAGCTCTCAGGTGTGATCCAATTTCGGGTCATGCAACCCTTTATTGGTATCAAAGGCCCTGGGGCATGCCCCAGAGATTCTGACTTTCTTCAATTACGAAGCCCAACCAGACAAATCAGGGCTGCCCAGTGATCGGTTCTCTGCAGCGAGGCCTGAAGGATCCGTCTCCACTCTGACGATCCAGCGAACAGAGCAGCAGGACTCGGCCATGTATCTCTGTGCCAGCAGCTTAGC
TRBV7-9*01-IMGT	TRBV7-9	L-REGION+V-REGION	TRB	TGGGCACCAGGCTCCTCTGCTGGGTGGTCCTGGGTTTCCTAGGGACAGATCACACAGGTGCTGGAGTCTCCCAGTCTCCCAGGTACAAAGTAATAAAGAAGGGACAGGATGTAGCTCTGAGGTGTGATCCAATTTCGGGTCATGCAGCCCTCTATTGGTACCAACAGGCCCTGGGGCAGGGCCCAGAGTTTCTGACTTACTTCAATTATAAAGCTCAACCAGACAAATCAGGGCTGCCCAATGATCGGTTCTCTGCAGAGAGGCCTGAGGGATCTGTCTCCACTCTGACGATCCAGCGAACAGAGCAGCAGGACTCGGCCGTGTATCTCTGTGCCAGCAGCTTAGC
TRBV7-9*02-IMGT	TRBV7-9	L-REGION+V-REGION	TRB	TGGGCACCAGGCTCCTCTGCTGGGTGGTCCTGGGTTTCCTAGGGACAGATCACACAGGTGCTGGAGTCTCCCAGTCTCCTAGGTACAAAGTAATAAAGAAGGGACAGGATGTAGCTCTGAGGTGTGATCCAATTTCGGGTCATGCAGCCCTCTATTGGTACCAACAGGCTCTGGGGCAGGGCCCAGAGTTTCTGACTTACTTCAATTATCAAGCTCAACCAGACAAATCAGGGCTGCCCAATGATCGGTTCTCTGCAGAGAGGCCTGAGGGATCTGTCTCCACTCTGACGATCCAGCGAACAGAGCAGGGGGACTCGGCCGTGTATCTCTGTGCCAGCAGCTTAGC
TRBV8-1*01P	TRBV8-1	L-REGION+V-REGION	TRB	TGAACCCCAAACTCTTCTGCATGACCCTTTGTCTCCTGGGAGCATACTCTGTTGATGCTGGGATCACCCAGACACCAAGATACTACATTATACAGACAGGAAAGAGATGATCCTGGAATGTGCTCAGGTTAGGAACCATTATTCAATGTTCTGATATTGACAAGACCCAGGACAGAGGCTGAAATTGATCCGTTATTCAGGTAGTGGTGGCAGCAGGACCAAAGTTGATGTCACAGAAGGGTACAGTGTCTCTGGAAACAAGCCTGAGCATTTCCCCTGAGCCTGGCATCCACCAGCACCAGCCGGACTTCTCTGTACCTCTGCGGCAGTGCATC
TRBV9*01-IMGT	TRBV9	L-REGION+V-REGION	TRB	TGGGCTTCAGGCTCCTCTGCTGTGTGGCCTTTTGTCTCCTGGGAGCAGGCTCAGTGGATTGTGGAGTCACACAAACCCCAAAGCACCTGATCACAGCAATTGGACAGCAAGTGACGCTGAGATGCTCCCCTAGGTCTGGAGACCTCTCCGTGTACTGGTACCAACAGAGCCTGGGCCAGGGCCTCCAGTTCCTCATTCAGTATTATAATGGGGAAGAGAGAGCAAAAGGAAACATTCTTGAAAGATTCTCAGCACAACAGTTCGCTGACTTGCACTCTGAACTAAACCTGAGCTCTCTGGAGCTGGGGGACTCGGCGTTGTATTTCTGTGCCAGCAGCTTAG
TRBV9*02-IMGT	TRBV9	L-REGION+V-REGION	TRB	TGGGCTTCAGGCTCCTCTGCTGTGTGGCCTTTTGTATCCTGGGAGCAGGCTCAGTGGATTGTGGAGTCACACAAACCCCAAAGCACCTGATCACAGCAATTGGACAGCAAGTGACGCTGAGATGCTCCCCTAGGTCTGGAGACCGCTCCGTGTACTGGTACCAACAGAGCCTGGGCCAGGGCCTCCAGTTCCTCATTCAGTATTATAATGGGGAAGAGAGAGCAAAAGGAAACATTCTTGAAAGATTCTCAGCACAACAGTTCGCTGACTTGCACTCTGAACTAAACCTGAGCTCTCTGGAGCTGGGGGACTCGGGGTTGTATTTCTGTGCCAGCAGCGAAG
TRBV9*03-IMGT	TRBV9	L-REGION+V-REGION	TRB	TGGGCTTCAGGCTCCTTTGTTGTGTGGCCTTTTGTCTCCTGGGAGCAGGCTCAGTGGATTGTGGAGTCACACAAACCCCAAAGCACCTGATCACAGCAATTGGACAGCAAGTGACGCTGAGATGCTCCCCTAGGTCTGGAGACCGCTCCGTGTACTGGTACCAACAGAGCCTGGGCCAGGGCCTCCAGTTCCTCATTCAGTATTATAATGGGGAAGAGAGAGCAAAAGGAAACATTCTTGAAAGATTCTCAGCACAACAGTTCGCTGACTTGCACTCTGAACTAAACCTGAGCTCTCTGGAGCTGGGGGACTCGGGGTTGTATTTCTGTGCCAGCAGCTTAG
TRBV9*w02	TRBV9	L-REGION+V-REGION	TRB	TGGGCTTCAGGCTCCTCTGCTGTGTGGCCTTTTGTATCCTGGGAGCAGGCTCAGTGGATTGTGGAGTCACACAAACCCCAAAGCACCTGATCACAGCAATTGGACAGCAAGTGACGCTGAGATGCTCCCCTAGGTCTGGAGACCTCTCCGTGTACTGGTACCAACAGAGCCTGGGCCAGGGCCTCCAGTTCCTCATTCAGTATTATAATGGGGAAGAGAGAGCAAAAGGAAACATTCTTGAAAGATTCTCAGCACAACAGTTCGCTGACTTGCACTCTGAACTAAACCTGAGCTCTCTGGAGCTGGGGGACTCGGCGTTGTATTTCTGTGCCAGCAGCTTAG
TRBV9*w03	TRBV9	L-REGION+V-REGION	TRB	TGGGCTTCAGGCTCCTCTGCTGTGTGGCCTTTTGTCTCCTGGGAGCAGGCTCAGTGGATTGTGGAGTCACACAAACCCCAAAGCACCTGATCACAGCAATTGGACAGCAAGTGACGCTGAGATGCTCCCCTAGGTCTGGAGACCGCTCCGTGTACTGGTACCAACAGAGCCTGGGCCAGGGCCTCCAGTTCCTCATTCAGTATTATAATGGGGAAGAGAGAGCAAAAGGAAACATTCTTGAAAGATTCTCAGCACAACAGTTCCCTGACTTGCACTCTGAACTAAACCTGAGCTCTCTGGAGCTGGGGGACTCGGCGTTGTATTTCTGTGCCAGCAGCTTAG
TRDC*01-IMGT	TRDC	C-REGION	TRD	AAGACAACCTCATACCAAACCATCCGTTTTCGTCATGAAAAATGGGACAAATGTTGCTTGTCTGGTGAAGGACTTCTACCCCAAGGATATAAGAATAAATCTCGAGTCATCCAAGAAGATAACAGAGTTTGATCCTGCTATTGTCGTCTCTCCCAGTGGGAAGTACAATGCTGTCAAGCTTGGTCAATATGCAGATTCAAATTCAGTGACATGTTCAGTTCAACACAACAAGGAAGTTGTGTACTCCACTGACTTTGAAGTGAAGACAAATTCTACAGATCACCTAAAACCAACGGAAACTGAAAACACAAAGCAACCTTCAAAGAGCTGCCATGAACCCAAAGTTCATGCCGAGAAGGTGAACATGATGTCTCTCACAGTGCTGGGACTACGAATGCT…
TRDC*02-IMGT	TRDC	C-REGION	TRD	AAGACAACCTCATACCAAACCATCCGTTTTCGTCATGAAAAATGGAACAAATGTTGCTTGTCTGGTGAAGGACTTCTACCCCAAGGATATAAGAATAAATCTCGAGTCATCCAAGAAGATAACAGAGTTTGATCCTGCTATTGTCGTCTCTCCCAGTGGGAAGTACAATGCTGTCAAGCTTGGTCAATATGCAGATTCAAATTCAGTGACATGTTCAGTTCAACACAACAAGGAAGTTGTGTACTCCACTGACTTTGAAGTGAAGACAAATTCTACAGATCACCTAAAACCAACGGAAACTGAAAACACAAAGCAACCTTCAAAGAGCTGCCATGAACCCAAAGTTCATGCCGAGAAGGTGAACATGATGTCTCTCACAGTGCTGGGACTACGAATGCT…
TRDC*03-IMGT	TRDC	C-REGION	TRD	AAGACAACCTCATACCAAACCATCCGTTTTCGTCATGAAAAATGGGACAAATGTTGCTTGTCTGGTGAAGGACTTCTACCCCAAGGATATAAGAATAAATCTCGAGTCATCCAAGAAGATAACAGAGTTTGATCCTGCTATTGTCGTCTCTCCCAGTGGGAAGTACAATGCTGTCAAGCTTGGTCAATATGCAGATTCAAATTCAGTGACATGCTCAGTTCAACACAACAAGGAAGTTGTGTACTCCACTGACTTTGAAGTGAAGACAAATTCTACAGATCACCTAAAACCAACGGAAACTGAAAACACAAAGCAACCTTCAAAGAGCTGCCATGAACCCAAAGTTCATGCCGAGAAGGTGAACATGATGTCTCTCACAGTGCTGGGACTACGAATGCT…
TRDD1*01-ORF-IMGT	TRDD1	D-REGION	TRD	AAATAGTTGTT
TRDD2*01-IMGT	TRDD2	D-REGION	TRD	CTTCGTAC
TRDD3*01-IMGT	TRDD3	D-REGION	TRD	CTGGGTGGATACG
TRDD4*01-IMGT	TRDD4	D-REGION	TRD	CTGGTGGGATACG
TRDJ1*01-IMGT	TRDJ1	J-REGION	TRD	CACTGATAAACTCATCTTTGGAAAAGGAACCCGTGTGACTGTGGAACCAA
TRDJ2*01-IMGT	TRDJ2	J-REGION	TRD	TTTCACAGCACAACTCTTCTTTGGAAAGGGAACTCAACTCATCGTGGAACCAG
TRDJ3*01-IMGT	TRDJ3	J-REGION	TRD	TCCTGGGACACCCGACAGATGTTTTTTGGAACTGGCACCAAACTCTTCGTGGAGCCCC
TRDJ3*02-IMGT	TRDJ3	J-REGION	TRD	TCCTGGGACACCCGACAGATGTTTTTTGGAACTGGCACCAAACTCCTCGTGGAGCCCC
TRDJ4*01-IMGT	TRDJ4	J-REGION	TRD	CAGACCACTGATCTTTGGCAAAGGAACCTATCTGGAGGTAGAAAGAC
TRDV1*01-IMGT	TRDV1	L-REGION+V-REGION	TRD	TGCTGTTCTCCAGCTTGCTGTGCATATTTGTGGCCTTCAGCTACTCTGGATTCAGTGTGGCCCAGAAGGTTACTCAAGCCCAGTCATCAGTATCCATGCCAGTGGAGAAAGCAGTCACCCTGAACTGCCAGTATGAAACAAGTTCGTGGTCATATGACCTTTTTTGGTACAAGCAACTTCCCGGCAAAGAGATGATTTTCCTTATTCGCCAGGGTTCTTCTGAACAGAATGCAAGAGATGGTCGCTATTCTGTCAACTTCAAGAAAGAAGCTAGCTTCATCGCCTTAACCATTTCAGCCTTACAGCTAGAAGACTCAGCAACATACTTCTGTGCTCTCCGGGAACT
TRDV1*02-IMGT	TRDV1	L-REGION+V-REGION	TRD	TGCTGTTCTCCAGCTTGCTGTGCATATTTGTGGCCTTCAGCTACTCTGGATCCAGCGTGGCCCAGAAGGTTACTCAAGCCCAGTCATCAGTATCCATGCCAGTAGGGAAAGCAGTCACCCTGAACTGCCAGTATGAAACAAGTTCGTGGTCATATTACCTTTTTTGGTACGAGCAACTTCCCGGCAAAGAGATGATTTTCCTTATTCGCCAGGGTTCTTCTGAACAGAATGCAAGAAATGGTCGCTATTCTGTCAACTTCAAGAAAGAAGCTAGCTCCATCGCCTTAACCATTTCAGCCTTACAGCTAGAAGACTCAGCAATGTACTTCTGTGCTCTCTGGGAACT
TRDV1-1*01-IMGT	TRDV1-1	L-REGION+V-REGION	TRD	TGCTGTTCTCTAGCTTGCTGTGCATATTTGTGGCCTTCAGCTACTCTGGATCCAGCGTGGCCCAGAAGGTTACTCAAGCCCAGTCATCAGTATCCATGCCAGTAGGGAAAGCAGTCACCCTGAACTGCCAGTATGAAACAAGTTCGTGGTCATATTACCTTTTTTGGTACAAGCAACTTCGCGGCAAAGAGATGATTTTCCTTATTCGCCAGGGTTCTTCTGAACAGAATGCAAGAAATGGTCGCTATTCTGTCAACTTCCAGAAAGCAGCTAGCTCCATCACCGTAACCATTTCAGCCTTACAGCTAGAAGACTCAGCAACATACTTCTGTGCTCTCCGGGAACT
TRDV2*01-IMGT	TRDV2	L-REGION+V-REGION	TRD	TGCAGAGGATCTCCTCCCTCATCCATCTCTCCCTCTTCTGGGCAGGAGTCATGTCAGCTGTTGAGTTGGTGCCTGAACACCAAACAGTGATTGTGTCAGTGGGGGACCCTGCCACCCTCAAGTGCTCCATGAAAGGAGAAGCAATCAGTAACTACTATATCAACTGGTACAGGAAGACCCTAGGTAACACAATGACTTTCATATACCGAGAAAAGGGCATCTATGGCCCTGGTTTCAAGGACAATTTCCAAGGTGACATTGATACTGAAGAGAACCAGGCTGTACTTAAGATCCTTGCACCATCAGAGAGAGATGAAGGGTCTTACTACTGTGCCAGTGACATC
TRDV2*02-IMGT	TRDV2	L-REGION+V-REGION	TRD	TGCAGAGGATCTCCTCCCTCATCCATCTCTCCCTCTTCTGGGCAGGAGTCATGTCAGCTGTTGAGTTGGTGCCTGAACACCAAACAGTGATTGTGTCAGTGGGGGACCCTGCCACCCTCAAGTGCTCCGTGAAAGGAGAAGCAATCAGTAACTACTATATCAACTGGTACAGGAAGACCCAAGGTAACACAATGACTTTCATATACCGAGAAAAGGGCATCTATGGCCCTGGTTTCAAGGACAATTTCCAAGGTGACATTGATACTGAAGAGAACCAGGCTGTACTTAAGATCCTTGCACCATCAGAGAGAGATGAAGGGTCTTACTACTGTGCCAGTGACATC
TRDV3*01-IMGT	TRDV3	L-REGION+V-REGION	TRD	TGATTCTTACTGTGGGCTTTAGCTTTTTGTTTTTCTACAGGGGCATGCTGTGTGACAAAGTAACTCAGAGTTCCCCGGACCAGATGGTGGCGAGTGGCAGTGAGGTGGTACTGCTCTGCACTTACGACAGTACATATTCAGATCCAGGTTTATTCTGGTACCGCATAAGGCCAGATTATAATTTTCAGTTTGTCTTCTATGGGGATAAAAGCAGATCTCACGGTTCATATTTTGCTAAAGGACGGTTTTCTGTGAAGCACCTTCTAACCCAGAAAGCCTTTCACTTGGTAATCTCTCCAGTGAGTACTGAAGACAGTGCCACTTACTACTGTGCCATGAG
TRDV3*02-IMGT	TRDV3	L-REGION+V-REGION	TRD	TGATTCTTACTGTGGGCTTTAGCTTTTTGTTTTTCTACAGGGGCATGCTGTGTGACAAAGTAACTCAGAGTTCCCCGGACCAGATGGTGGCGAGTGGCAGTGAGGTGGTACTGCTCTGCACTTACGACAGTACATATTCAGATCCAGGTTTATTCTGGTACCGCATAAGGCCAGATTATAATTTTCAGTTTGTCTTCTATGGGGATAAAAGCAGATCTCACGGTTCATATTTTGCTAAAGGACGGTTTTCTGTGAAGCACCTTCTGACCCAGAAAGCCTTTCACTTGGTAATCTCTCCAGTGAGTACTGAAGACAGTGCCACTTACTACTGTGCCATGAG
TRDV4*01-IMGT	TRDV4	L-REGION+V-REGION	TRD	TGCCAAAGACCTGTCTCCTCTTCTTCCTCACCATCTTCTGCGCAGGGGTCTCATTGGATATAATTTTGAAACCGGATACCAAAGCACTGACTGTCCTCATTGGGGAGGCTGCTACCTTCCGTTGCAGTGTAACAGGAGGCGACCTGAAGAACTATCAAATAAGCTGGTATAAGAAGAGTGAAGATAACTCTCTGATTTTGATCTCCAAACTAAGCAACAATTCTAATGACAATTTAGGGAATAATTTCAAGGTGAAAATCGATACTTTAAAAAGTCAATTTATGCTTGACATTCAAAAAGCAACAACACAAGATGTTGGGACTTACTACTGTGCGTCTGATATC
TRGC1*01-IMGT	TRGC	C-REGION	TRG	TAAACACCTTGATGCAGATGTTTCACCCAAGCCCACTATATTTCTTCCTTCCATTGCTGAAACAAACCTCCATAAGGCTGGAACATACCTTTGTCTTCTTGAGAATTTTTTCCCCGATGTTATTAAGATACATTGGCAAGAAAAGAAGAGCAACACGATTCTGGGATCCCAGGAGGGGAACACCGTGAAGACTAACGACACATACATGAAATTTAGCTGGTTAACGGTGCCAGAAAAGTCACTGGATAAAGAGCACAGATGTATCGTCAGACATGAGAATAATAAAAATGGAGTTGATCAAGAAATTATCTTTCCTCCAATAAAGACAGATGTCACCACAATGGATCCCAAAGACAATTGTTCAAGAGATGCAAATGATGCACTACTGCTGCAGCTCAC…
TRGC2*01-IMGT	TRGC	C-REGION	TRG	TAAACACCTTGATGCAGATGTTTCACCCAAGCCCACTATTTTTCTTCCTTCCATTGCTGAAACAAACCTCCACAAGGCTGGAACATACCTTTGTCTTCTTGAGAAATTTTTCCCAGATGTTATTGAGATACATTGGCAAGAAAAGAACAGCAACAAGGTTCTGAAATCCCAAGAGGGGAACACCATGAAGACTAACAACACATACATGAAATTTAGCTGGTTAACGGTGCCAGAAAAGTCACTGGATAAAGAGCACAGATGTATCGTCAGACACGAGAATAATAGAAATGGAGTTGATCAAGAAATTATCTTTCCTCCAATAAAGACAGATGACACCACAGTGGATCCCAAAGACAATTATTCAGAAGATGCAAATGATGCACAACTGCTGCAGCTCAC…
TRGJ1-1*01-ORF-IMGT	TRGJ1-1	J-REGION	TRG	TAGCACTGGTTGGATCAAGATATTTGCTGAAGGTACTAAGCTCATAGTAACTTCGCCTG
TRGJ1-1*w02	TRGJ1-1	J-REGION	TRG	TATATAGCACTGGTTGGATCAAGATATTTGCTGAAGGGACTAAGCTCATAGTAACTTCGCCTG
TRGJ1-2*01-IMGT	TRGJ1-2	J-REGION	TRG	GGGCAACAGTTTGGCAGAAAAGTCAAGCTATTTGGTCCCGGAACAAAGCTCATCATTACAG
TRGJ2-1*01-ORF-IMGT	TRGJ2-1	J-REGION	TRG	TAGCACTTGGTGGATCAAGAAATTTGCTGAAGGGACTAGGCTCATAGTAACTTCGCCTG
TRGJ2-2*01-P-IMGT	TRGJ2-2	J-REGION	TRG	TAGGCAACAGTTTGGCAAAAAAATCAAGGTGTTTGGCCCCTGAACAAAGCTCATCATTACAG
TRGJ2-3*01-IMGT	TRGJ2-3	J-REGION	TRG	AATTATTATAAGAAACTCTTTGGCAGTGGAACAACACTTGTTGTCACAG
TRGV1*01-ORF-IMGT	TRGV1	L-REGION+V-REGION	TRG	TGCGGTGGGCCCTAGCCCTGGTTCTAGCTCTCCTGTCTCCTGCCAGTCAGAAATCTTCCAACTTGGAAGGGAAAACGAAGTCAATCACCGGGCCTACTGGGTCACCTGCTGAAATCACCTGTGATCTTCCTGGAGTCAGTACCTTATACATCCACTGGTACCTACACCAGGAGGGGAAGGCCCCACAGCGTCTTCTGTACTATGAACCCTACTACTTCACGGTTGTGTTGGAATCAGGAATCAGTCCAGGAAAGTATGACACTGCAAGCACAAGGAAGAGCTGGAATTTGAGACTGCAAAATCTAATTGAAAATGATTCTGGGGTCTATTACTGTGCCACCTGGGACAGG
TRGV10*01-ORF-IMGT	TRGV10	L-REGION+V-REGION	TRG	TGTCACTGCTGGAAGCATTCGCCTTCTCGTCCTTCTGGGCACTTGGACTTGGATTATCGAAAGTGGAGCAGTTCCAGCTATCCATTTCCACGGAAGTCAAGAAAAGTATTGACATATCTTGCAAGATAAGGAGCACAAACTTTGAAAACGATGTCATTCACTGGTACCGGCAGAAACCGAATCAGGCTTTGGAGCATCTGATCTATATTATCTCAACAAAATCCGCAGCTCATGGCAGCATGGGTAAGAGGAGTAACAAAGTGGAAGCGAGAAAGAATTCTCAAACCCTCACTTCAATCCTTACCATCAAGTCCATAGAGAAAGAAGACATGGCCATTTACTACTGTGCAGGATGGGATTAC
TRGV2*01-IMGT	TRGV2	L-REGION+V-REGION	TRG	TGTGGTGGGCCCCAGCCCTGCTTCTAGCTCTCCTGTCTCCTGCCAGTCAGAAATCTTCCAATTTGGAAGGGAGAACAAAGTCAGTCACCAGGCCGACTGGGTCATCCGCTGAAATCACCTGTGATCTTCCTGAAGTCAGTAGCTTCTACATCCACTGGTACCTACACCAGGAGGGGAAGGCCCCACAGCGTCTTCTGTACTATGACTCCTCCAACTCCAGGGTTGTGTTGGAATCAGGAATCAGTCCAGGAAAGTATGATACTTATGGAAGCACAAGGAGCAACTTGAGATTAATACTGCGAAATGTAATTGAAAATGATTCTGGGGTCTATTACTGTGCCAACTGGGACAGG
TRGV2*w02	TRGV2	L-REGION+V-REGION	TRG	TGTGGTGGGCCCCAGCCCTGCTTCTAGCTCTCCTGTCTCCTGCCAGTCAGAAATCTTCCAATTTGGAAGGGAGAACAAAGTCAGTCACCAGGCCGACTGGGTCATCTGCTGAAATCACCTGTGATCTTCCTGAAGTCAGTAGCTTCTACATCCACTGGTACCTACACCAGGAGGGGAAGGCCCCACAGCGTCTTCTGTACTATGACTCCTCCAACTCCAGGGTTGTGTTGGAATCAGGAATCAGTCCAGGAAAGTATGATACTTATGGAAGCACAAGGAACAACTTGAGATTAATACTGCGAAATGTAATTGAAAATGATTCTGGGGTCTATTACTGTGCCAACTGGGACAGG
TRGV3*01-IMGT	TRGV3	L-REGION+V-REGION	TRG	TGCGGTGGGCCCTAGCCCTGCTTCTAGCTTTCTTGTTTCCTGCCGGTCAGAAATCTTCCAACTTGGAAGGGATAACAAAGTCAGTCACCAGGCCAACTGGGTCATCTGCTCAAATAACTTGTGATTTTTCTGGAGACAGTAACTTTTATATCCACTGGTACCTACACCAGGAGGGGAAGGTCCCACAGCGTCTTCTGTACTATGACGTCTCCAACTCAAGGGATGTGTTGGAATCAGGACTCAGTCCAGGAAAGTATTATACTCATACACGCACAAGGTGGAGTTGGATATTGATACTGCGAAATCTAATTGAAAATGATTCTGGGGTCTATTACTGTGCCAACTGGGACAGG
TRGV3*w02	TRGV3	L-REGION+V-REGION	TRG	TGCGGTGGGCCCTAGCCCTGCTTCTAGCTTTCTTGTTTCCTGCCGGTCAGAAATCTTCCAACTTGGAAGGGATAACAAAGTCAGTCACCAGGCCAACTGGGTCATCTGCTGAAATCACCTGTGATTTTTCTGGAGACAGTAACTTTTATATCCACTGGTACCTACACCAGGAGGGGAAGGTCCCACAGCGTCTTCTGTACTATGACGTCTCCAACTCAAGGGATGTGTTGGAATCAGGACTCAGTCCAGGAAAGTATTATACTCATACACGCACAAGGTGGAGTTGGATATTGATACTGCGAAATCTAATTGAAAATGATTCTGGGGTCTATTACTGTGCCAACTGGGACAGG
TRGV3*w03	TRGV3	L-REGION+V-REGION	TRG	TGCGGTGGGCCCTAGCCCTGCTTCTAGCTTTCTTGTTTCCTGCCGGTCAGAAATCTTCCAACTTGGAAGGGATAACAAAGTCAGTCACCAGGCCAACTGGGTCATCTGCTGAAATAACTTGTGATTTTTCTGGAGACAGTAACTTTTATATCCACTGGTACCTACACCAGGAGGGGAAGGTCCCACAGCGTCTTCTGTACTATGACGTCTCCAACTCAAGGGATGTGTTGGAATCAGGACTCAGTCCAGGAAAGTATTATACTCATACACGCACAAGGTGGAGTTGGATATTGATACTGCGAAATCTAATTGAAAATGATTCTGGGGTCTATTACTGTGCCAACTGGGACAGG
TRGV8*01-IMGT	TRGV8	L-REGION+V-REGION	TRG	TGTGGTGGGCCCCAGTCCTGCTTCTAGCTCTCCTGTCTCCTGCCAGTCAGAAATCTTCCAATTTGGAAGGGAGAACAAAGTCAGTCACCAGGCCAACTGGGTCATCTGCTGAAATCACCTGTGATCTTCCTGAAGTCAGTAGCTTCTACATCCACTGGTACCTACACCAGGTGGGGAAGGCCCCACAGCGTCTTCTGTACTATGACACCTCCAACTCCAGGGTTGTGTTGGAATCAGGAATCAGTCCAGGAAAGTATGATAGTTATGGAAGCACAAGGAACAACTTGAGATTGAGACTGCGAAATCTAATTGAAAATGATTCTGGGGTCTATTACTGTGCCAACTGGGACAGG
TRGV8*w02	TRGV8	L-REGION+V-REGION	TRG	TGTGGTGGGCCCCAGTCCTGCTTCTAGCTCTCCTGTCTCCTGCCAGTCAGAAATCTTCCAATTTGGAAGGGAGAACAAAGTCAGTCACCAGGCCGACTGGGTCATCTGCTGAAATCACCTGTGATCTTCCTGAAGTCAGTAGCTTCTACATCCACTGGTACCTACACCAGGTGGGGAAGGCCCCACAGCGTCTTCTGTACTATGACACCTCCAACTCCAGGGTTGTGTTGGAATCAGGAATCAGTCCAGGAAAGTATGATAGTTATGGAAGCACAAGGAACAACTTGAGATTGAGACTGCGAAATCTAATTGAAAATGATTCTGGGGTCTATTACTGTGCCAACTGGGACAGG
TRGV9*01-IMGT	TRGV9	L-REGION+V-REGION	TRG	TGCTGTCACTGCTCCACGCGTCAACACTGGCAGTCCTTGGGGCTCTGTGTGTATATGGTGCAGGTCACCTAGAGCAACCTCAAATTTCCAGTACTAAAATGCTGTCAAAAACAGCCCGCCTGGAATGTGTGGTGTCTGGAGTAACAATTTCTGAAACATCTATATATTGGTATCGAGAAAGACCTGGTGAAGTCATACAGTTCCTGGTGTGCATTTTTTATGACGGCACTGTCAAAAAGGAATCCAGCATTCCATCGGGCAAATTTGAGGTGGATAGGATACCCAAAACGTCTACATCCACCCTCACCATTCACAATGTAGAGAAACAGGACATAGCTACCTACTATTGTGCCTTGTGGGAGGTG
TRGVA*01-P-IMGT	TRGVA	L-REGION+V-REGION	TRG	TGCTGGGCCGCCTTGCCTTCCTTTGGTCCATCCTGTTTCCAGCTGGCTGGTGGCTCATCAGGCCGAAGCAGCTGGCCCATGTCCTGGGGCGCTAGGGAAACTCGGTCATCCTGCAGTGCTTGGTCTGCACCAGGATCAGCTACATCCACTGGTACCGGCAGCAGAAGGGCCAGGTCCCTGAGGGGCTCCACCAGCTGGCCATGTCCACGTTGGATGTGCAGTGGGATTCCATCTTGAAAGTAGATAAAATCACAGCCAAGGATGGCAGCAGCTGTACCCTGGCAGCGCTGAAGCTGGAGACAGGCATCGAGGGCATGAACTACTGCACTGCCTGGGACCTG
