# Supplementary material for: Enhanced interpretation of immune cell phenotype and function through a rhesus macaque single-cell atlas
Source: Cell Genom. 2025 Apr 14;5(5):100849. doi: 10.1016/j.xgen.2025.100849 (PMC12143338; doi:10.1016/j.xgen.2025.100849)
Supplement: Table S9. List of all raw sequence datasets and NIH SRA accession numbers, related to STAR Methods [file mmc11.xlsx]

## Sheet: Table S9
cDNA_Library_ID	SubjectId	Tissue	PlateId	HTO	GEX SRA	TCR SRA	Hashing SRA	CITEseq SRA
8569	34854	PBMC	438-1	MS-1	SRR15887747	SRR12904232	SRR14865921	SRR13379344
8570	34854	Bone marrow	438-1	MS-2	SRR15887747	SRR12904232	SRR14865921	SRR13379344
8571	34854	Spleen	438-2	MS-3	SRR12904378	SRR12904367	SRR12904389	SRR13379343,SRR17864640
8572	34854	Liver	438-2	MS-4	SRR12904378	SRR12904367	SRR12904389	SRR13379343,SRR17864640
8573	34854	MesLN	438-3	MS-5	SRR12904345	SRR12904334	SRR12904356	SRR13379360,SRR17864719
8574	34854	PLN	438-3	MS-6	SRR12904345	SRR12904334	SRR12904356	SRR13379360,SRR17864719
8575	34012	PBMC	438-4	MS-1	SRR15887614	SRR12904443	SRR14865920	SRR13379269,SRR17864732
8576	34012	Bone marrow	438-4	MS-2	SRR15887614	SRR12904443	SRR14865920	SRR13379269,SRR17864732
8577	34012	Spleen	438-5	MS-3	SRR15887591	SRR12904298	SRR12904432	SRR13379258,SRR17864799
8578	34012	Liver	438-5	MS-4	SRR15887591	SRR12904298	SRR12904432	SRR13379258,SRR17864799
8579	34012	MesLN	438-6	MS-5	SRR12904276	SRR12904265	SRR12904287	SRR13379495,SRR17864560
8580	34012	PLN	438-6	MS-6	SRR12904276	SRR12904265	SRR12904287	SRR13379495,SRR17864560
8581	35605	PBMC	438-7	MS-1	SRR15887511	SRR12904231	SRR14865909	SRR13379484,SRR17864807
8582	35605	Bone marrow	438-7	MS-2	SRR15887511	SRR12904231	SRR14865909	SRR13379484,SRR17864807
8583	35605	Spleen	438-8	MS-3	SRR12904417	SRR12904406	SRR12904220	SRR13379473,SRR17864806
8584	35605	Liver	438-8	MS-4	SRR12904417	SRR12904406	SRR12904220	SRR13379473,SRR17864806
8585	35605	MesLN	438-9	MS-5	SRR12904394	SRR12904393	SRR12904395	SRR13379398,SRR17864502
8586	35605	PLN	438-9	MS-6	SRR12904394	SRR12904393	SRR12904395	SRR13379398,SRR17864502
8587	34268	PBMC	438-10	MS-1	SRR15887571	SRR12904390	SRR14865898	SRR13379387
8588	34268	Bone marrow	438-10	MS-2	SRR15887571	SRR12904390	SRR14865898	SRR13379387
8589	34268	Spleen	438-11	MS-3	SRR12904387	SRR12904386	SRR12904388	SRR13379342,SRR17864606
8590	34268	Liver	438-11	MS-4	SRR12904387	SRR12904386	SRR12904388	SRR13379342,SRR17864606
8591	34268	MesLN	438-12	MS-5	SRR12904384	SRR12904383	SRR12904385	SRR13379299,SRR17864651
8592	34268	PLN	438-12	MS-6	SRR12904384	SRR12904383	SRR12904385	SRR13379299,SRR17864651
8593	35317	PBMC	438-13	MS-7	SRR15887656	SRR12904380	SRR12904382	SRR13379288,SRR17864485
8594	35317	Bone marrow	438-13	MS-8	SRR15887656	SRR12904380	SRR12904382	SRR13379288,SRR17864485
8595	35317	Spleen	438-14	MS-9	SRR15887620	SRR12904376	SRR12904379	SRR13379461,SRR17864605
8596	35317	Liver	438-14	MS-10	SRR15887620	SRR12904376	SRR12904379	SRR13379461,SRR17864605
8599	35958	PBMC	438-16	MS-7	SRR15887629	SRR12904370	SRR12904372	SRR13379439,SRR17864811
8600	35958	Bone marrow	438-16	MS-8	SRR15887629	SRR12904370	SRR12904372	SRR13379439,SRR17864811
8601	35958	Spleen	438-17	MS-9	SRR15887577	SRR12904366	SRR12904369	SRR13379428,SRR17864846
8602	35958	Liver	438-17	MS-10	SRR15887577	SRR12904366	SRR12904369	SRR13379428,SRR17864846
8603	35958	MesLN	438-18	MS-11	SRR15887649	SRR12904363	SRR12904365	SRR13379417,SRR17864815
8604	35958	PLN	438-18	MS-12	SRR15887649	SRR12904363	SRR12904365	SRR13379417,SRR17864815
8607	34474	Spleen	438-20	MS-9	SRR15887635	SRR12904357	SRR12904359	SRR13379371,SRR17864848
8608	34474	Liver	438-20	MS-10	SRR15887635	SRR12904357	SRR12904359	SRR13379371,SRR17864848
8609	34474	MesLN	438-21	MS-11	SRR12904354	SRR12904353	SRR12904355	SRR13379359,SRR17864816
8610	34474	PLN	438-21	MS-12	SRR12904354	SRR12904353	SRR12904355	SRR13379359,SRR17864816
8611	37114	PBMC	438-22	MS-7	SRR15887651	SRR12904350	SRR12904352	SRR13379348,SRR17864497
8613	37114	Spleen	438-23	MS-9	SRR12904348	SRR12904347	SRR12904349	SRR13379333,SRR17864604
8614	37114	Liver	438-23	MS-10	SRR12904348	SRR12904347	SRR12904349	SRR13379333,SRR17864604
8615	37114	MesLN	438-24	MS-11	SRR15887578	SRR12904343	SRR12904346	SRR13379322,SRR17864801
8616	37114	PLN	438-24	MS-12	SRR15887578	SRR12904343	SRR12904346	SRR13379322,SRR17864801
8852	35628	PBMC	452-1	MS-1	SRR15887683	SRR13379489	SRR14865888	SRR13379491,SRR17864631
8853	35628	Bone marrow	452-1	MS-2	SRR15887683	SRR13379489	SRR14865888	SRR13379491,SRR17864631
8856	35628	MesLN	452-3	MS-5	SRR15887701	SRR13379455	SRR13379458	SRR13379457,SRR17864608
8857	35628	PLN	452-3	MS-6	SRR15887701	SRR13379455	SRR13379458	SRR13379457,SRR17864608
8860	37877	Spleen	452-5	MS-3	SRR15887706	SRR13379446	SRR13379449	SRR13379448,SRR17864611
8861	37877	Liver	452-5	MS-4	SRR15887706	SRR13379446	SRR13379449	SRR13379448,SRR17864611
8862	37877	MesLN	452-6	MS-5	SRR15887724	SRR13379442	SRR13379445	SRR13379444,SRR17864585
8863	37877	PLN	452-6	MS-6	SRR15887724	SRR13379442	SRR13379445	SRR13379444,SRR17864585
8864	37108	PBMC	452-7	MS-1	SRR15887581	SRR13379485	SRR14865919	SRR13379487,SRR17864673
8865	37108	Bone marrow	452-7	MS-2	SRR15887581	SRR13379485	SRR14865919	SRR13379487,SRR17864673
8866	37108	Spleen	452-8	MS-3	SRR15887566	SRR13379480	SRR13379483	SRR13379482,SRR17864849
8867	37108	Liver	452-8	MS-4	SRR15887566	SRR13379480	SRR13379483	SRR13379482,SRR17864849
8868	37108	MesLN	452-9	MS-5	SRR15887672	SRR13379476	SRR13379479	SRR13379478,SRR17864810
8869	37108	PLN	452-9	MS-6	SRR15887672	SRR13379476	SRR13379479	SRR13379478,SRR17864810
8870	36569	PBMC	452-10	MS-7	SRR15887555	SRR13379471	SRR13379475	SRR13379474,SRR17864814
8871	36569	Bone marrow	452-10	MS-8	SRR15887555	SRR13379471	SRR13379475	SRR13379474,SRR17864814
8872	36569	Spleen	452-11	MS-9	SRR15887277	SRR13379467	SRR13379470	SRR13379469,SRR17864819
8873	36569	Liver	452-11	MS-10	SRR15887277	SRR13379467	SRR13379470	SRR13379469,SRR17864819
8874	36569	MesLN	452-12	MS-11	SRR15887512	SRR13379399	SRR13379466	SRR13379465,SRR17864744
8875	36569	PLN	452-12	MS-12	SRR15887512	SRR13379399	SRR13379466	SRR13379465,SRR17864744
8876	37188	PBMC	452-13	MS-7	SRR15887611	SRR13379394	SRR13379397	SRR13379396,SRR17864626
8877	37188	Bone marrow	452-13	MS-8	SRR15887611	SRR13379394	SRR13379397	SRR13379396,SRR17864626
8878	37188	Spleen	452-14	MS-9	SRR15887605	SRR13379390	SRR13379393	SRR13379392,SRR17864514
8879	37188	Liver	452-14	MS-10	SRR15887605	SRR13379390	SRR13379393	SRR13379392,SRR17864514
8880	37188	MesLN	452-15	MS-11	SRR15887665	SRR13379385	SRR13379389	SRR13379388,SRR17864840
8881	37188	PLN	452-15	MS-12	SRR15887665	SRR13379385	SRR13379389	SRR13379388,SRR17864840
8882	36570	PBMC	452-16	MS-7	SRR15887617	SRR13379381	SRR13379384	SRR13379383,SRR17864783
8883	36570	Bone marrow	452-16	MS-8	SRR15887617	SRR13379381	SRR13379384	SRR13379383,SRR17864783
8884	36570	Spleen	452-17	MS-9	SRR15887638	SRR13379377	SRR13379380	SRR13379379,SRR17864598
8885	36570	Liver	452-17	MS-10	SRR15887638	SRR13379377	SRR13379380	SRR13379379,SRR17864598
8886	36570	MesLN	452-18	MS-11	SRR15887557	SRR13379306	SRR13379341	SRR13379308,SRR17864622
8887	36570	PLN	452-18	MS-12	SRR15887557	SRR13379306	SRR13379341	SRR13379308,SRR17864622
8888	37184	PBMC	452-19	MS-7	SRR15887662	SRR13379302	SRR13379305	SRR13379304,SRR17864798
8889	37184	Bone marrow	452-19	MS-8	SRR15887662	SRR13379302	SRR13379305	SRR13379304,SRR17864798
8890	37184	Spleen	452-20	MS-9	SRR15887510	SRR13379297	SRR13379301	SRR13379300,SRR17864513
8891	37184	Liver	452-20	MS-10	SRR15887510	SRR13379297	SRR13379301	SRR13379300,SRR17864513
8892	37184	MesLN	452-21	MS-11	SRR15887687	SRR13379293	SRR13379296	SRR13379295,SRR17864596
8893	37184	PLN	452-21	MS-12	SRR15887687	SRR13379293	SRR13379296	SRR13379295,SRR17864596
8894	37190	PBMC	452-22	MS-7	SRR15887744	SRR13379289	SRR13379292	SRR13379291,SRR17864826
8895	37190	Bone marrow	452-22	MS-8	SRR15887744	SRR13379289	SRR13379292	SRR13379291,SRR17864826
8896	37190	Spleen	452-23	MS-9	SRR15887564	SRR13379284	SRR13379287	SRR13379286,SRR17864618
8897	37190	Liver	452-23	MS-10	SRR15887564	SRR13379284	SRR13379287	SRR13379286,SRR17864618
8898	37190	MesLN	452-24	MS-11	SRR15887597	SRR13379464	SRR13379283	SRR13379282,SRR17864634
8899	37190	PLN	452-24	MS-12	SRR15887597	SRR13379464	SRR13379283	SRR13379282,SRR17864634
9528	37374	PBMC	482-1	MS-1	SRR15652487	SRR13337294	SRR13337298	SRR13337296,SRR17709363
9529	37636	PBMC	482-1	MS-6	SRR15652487	SRR13337294	SRR13337298	SRR13337296,SRR17709363
9530	35644	PBMC	482-1	MS-11	SRR15652487	SRR13337294	SRR13337298	SRR13337296,SRR17709363
9531	37374	Bone marrow	482-2	MS-2	SRR15652480	SRR13337290	SRR13337293	SRR13337292,SRR17709372
9532	37374	Spleen	482-2	MS-3	SRR15652480	SRR13337290	SRR13337293	SRR13337292,SRR17709372
9533	37374	MesLN	482-2	MS-4	SRR15652480	SRR13337290	SRR13337293	SRR13337292,SRR17709372
9534	37374	PLN	482-2	MS-5	SRR15652480	SRR13337290	SRR13337293	SRR13337292,SRR17709372
9535	37636	Bone marrow	482-3	MS-7	SRR15652482	SRR13337285	SRR13337289	SRR13337288,SRR17709356
9536	37636	Spleen	482-3	MS-8	SRR15652482	SRR13337285	SRR13337289	SRR13337288,SRR17709356
9537	37636	MesLN	482-3	MS-9	SRR15652482	SRR13337285	SRR13337289	SRR13337288,SRR17709356
9538	37636	PLN	482-3	MS-10	SRR15652482	SRR13337285	SRR13337289	SRR13337288,SRR17709356
9539	35644	Bone marrow	482-4	MS-12	SRR15652481	SRR13337281	SRR13337284	SRR13337283,SRR17709288
9540	35644	Spleen	482-4	MS-1	SRR15652481	SRR13337281	SRR13337284	SRR13337283,SRR17709288
9541	35644	MesLN	482-4	MS-2	SRR15652481	SRR13337281	SRR13337284	SRR13337283,SRR17709288
9542	35644	PLN	482-4	MS-3	SRR15652481	SRR13337281	SRR13337284	SRR13337283,SRR17709288
9543	36497	PBMC	482-5	MS-4	SRR15652488	SRR13337277	SRR13337280	SRR13337279,SRR17709365
9544	36135	PBMC	482-5	MS-9	SRR15652488	SRR13337277	SRR13337280	SRR13337279,SRR17709365
9545	36622	PBMC	482-5	MS-2	SRR15652488	SRR13337277	SRR13337280	SRR13337279,SRR17709365
9546	36497	Bone marrow	482-6	MS-5	SRR15652478	SRR13337272	SRR13337276	SRR13337274,SRR17709376
9547	36497	Spleen	482-6	MS-6	SRR15652478	SRR13337272	SRR13337276	SRR13337274,SRR17709376
9548	36497	MesLN	482-6	MS-7	SRR15652478	SRR13337272	SRR13337276	SRR13337274,SRR17709376
9549	36497	PLN	482-6	MS-8	SRR15652478	SRR13337272	SRR13337276	SRR13337274,SRR17709376
9550	36135	Bone marrow	482-7	MS-10	SRR15652491	SRR13337268	SRR13337271	SRR13337270,SRR17709354
9551	36135	Spleen	482-7	MS-11	SRR15652491	SRR13337268	SRR13337271	SRR13337270,SRR17709354
9552	36135	MesLN	482-7	MS-12	SRR15652491	SRR13337268	SRR13337271	SRR13337270,SRR17709354
9553	36135	PLN	482-7	MS-1	SRR15652491	SRR13337268	SRR13337271	SRR13337270,SRR17709354
9555	36622	Spleen	482-8	MS-4	SRR15652486	SRR13337423	SRR13337267	SRR13337266,SRR17709321
9556	36622	MesLN	482-8	MS-5	SRR15652486	SRR13337423	SRR13337267	SRR13337266,SRR17709321
9557	36622	PLN	482-8	MS-6	SRR15652486	SRR13337423	SRR13337267	SRR13337266,SRR17709321
9398	37163	PBMC	482-9	MS-1	SRR13337420	SRR13337419	SRR13337422	SRR13337421,SRR17709343
9399	38180	PBMC	482-9	MS-6	SRR13337420	SRR13337419	SRR13337422	SRR13337421,SRR17709343
9400	37166	PBMC	482-9	MS-11	SRR13337420	SRR13337419	SRR13337422	SRR13337421,SRR17709343
9401	37163	Bone marrow	482-10	MS-2	SRR15652484	SRR13337415	SRR13337418	SRR13337417,SRR17709310
9402	37163	Spleen	482-10	MS-3	SRR15652484	SRR13337415	SRR13337418	SRR13337417,SRR17709310
9403	37163	MesLN	482-10	MS-4	SRR15652484	SRR13337415	SRR13337418	SRR13337417,SRR17709310
9404	37163	PLN	482-10	MS-5	SRR15652484	SRR13337415	SRR13337418	SRR13337417,SRR17709310
9405	38180	Bone marrow	482-11	MS-7	SRR15652492	SRR13337410	SRR13337414	SRR13337412,SRR17709377
9406	38180	Spleen	482-11	MS-8	SRR15652492	SRR13337410	SRR13337414	SRR13337412,SRR17709377
9407	38180	MesLN	482-11	MS-9	SRR15652492	SRR13337410	SRR13337414	SRR13337412,SRR17709377
9408	38180	PLN	482-11	MS-10	SRR15652492	SRR13337410	SRR13337414	SRR13337412,SRR17709377
9409	37166	Bone marrow	482-12	MS-12	SRR15652490	SRR13337406	SRR13337409	SRR13337408,SRR17709374
9410	37166	Spleen	482-12	MS-1	SRR15652490	SRR13337406	SRR13337409	SRR13337408,SRR17709374
9411	37166	MesLN	482-12	MS-2	SRR15652490	SRR13337406	SRR13337409	SRR13337408,SRR17709374
9412	37166	PLN	482-12	MS-3	SRR15652490	SRR13337406	SRR13337409	SRR13337408,SRR17709374
9413	37167	PBMC	482-13	MS-4	SRR15652485	SRR13337401	SRR13337405	SRR13337404,SRR17709332
9414	36590	PBMC	482-13	MS-9	SRR15652485	SRR13337401	SRR13337405	SRR13337404,SRR17709332
9415	37448	PBMC	482-13	MS-2	SRR15652485	SRR13337401	SRR13337405	SRR13337404,SRR17709332
9416	37167	Bone marrow	482-14	MS-5	SRR15652479	SRR13337397	SRR13337400	SRR13337399,SRR17709366
9417	37167	Spleen	482-14	MS-6	SRR15652479	SRR13337397	SRR13337400	SRR13337399,SRR17709366
9418	37167	MesLN	482-14	MS-7	SRR15652479	SRR13337397	SRR13337400	SRR13337399,SRR17709366
9419	37167	PLN	482-14	MS-8	SRR15652479	SRR13337397	SRR13337400	SRR13337399,SRR17709366
9420	36590	Bone marrow	482-15	MS-10	SRR15652483	SRR13337393	SRR13337396	SRR13337395,SRR17709299
9422	36590	MesLN	482-15	MS-12	SRR15652483	SRR13337393	SRR13337396	SRR13337395,SRR17709299
9423	36590	PLN	482-15	MS-1	SRR15652483	SRR13337393	SRR13337396	SRR13337395,SRR17709299
9424	37448	Bone marrow	482-16	MS-3	SRR15652489	SRR13337456	SRR13337460	SRR13337458,SRR17709357
9425	37448	Spleen	482-16	MS-4	SRR15652489	SRR13337456	SRR13337460	SRR13337458,SRR17709357
9426	37448	MesLN	482-16	MS-5	SRR15652489	SRR13337456	SRR13337460	SRR13337458,SRR17709357
9427	37448	PLN	482-16	MS-6	SRR15652489	SRR13337456	SRR13337460	SRR13337458,SRR17709357
9567	35112	PBMC	488-1	MS-1	SRR13337453,SRR17709352	SRR13337452	SRR13337455	SRR13337454,SRR17709375
9568	36131	PBMC	488-1	MS-2	SRR13337453,SRR17709352	SRR13337452	SRR13337455	SRR13337454,SRR17709375
9569	37246	PBMC	488-1	MS-3	SRR13337453,SRR17709352	SRR13337452	SRR13337455	SRR13337454,SRR17709375
9571	35112	Spleen	488-2	MS-3	SRR13337449	SRR13337446	SRR13337451	SRR13337450,SRR17709368
9572	35112	MesLN	488-2	MS-4	SRR13337449	SRR13337446	SRR13337451	SRR13337450,SRR17709368
9575	36131	Spleen	488-3	MS-3	SRR13337443,SRR17709341	SRR13337442	SRR13337445	SRR13337444
9576	36131	MesLN	488-3	MS-4	SRR13337443,SRR17709341	SRR13337442	SRR13337445	SRR13337444
9577	36131	PLN	488-3	MS-5	SRR13337443,SRR17709341	SRR13337442	SRR13337445	SRR13337444
9578	37246	Bone marrow	488-4	MS-2	SRR13337439,SRR17709330	SRR13337438	SRR13337441	SRR13337440,SRR17709364
9579	37246	Spleen	488-4	MS-1	SRR13337439,SRR17709330	SRR13337438	SRR13337441	SRR13337440,SRR17709364
9580	37246	MesLN	488-4	MS-4	SRR13337439,SRR17709330	SRR13337438	SRR13337441	SRR13337440,SRR17709364
9581	37246	PLN	488-4	MS-5	SRR13337439,SRR17709330	SRR13337438	SRR13337441	SRR13337440,SRR17709364
9582	37826	PBMC	488-5	MS-6	SRR13337434,SRR17709319	SRR13337433	SRR13337437	SRR13337435,SRR17709359
9583	36686	PBMC	488-5	MS-7	SRR13337434,SRR17709319	SRR13337433	SRR13337437	SRR13337435,SRR17709359
9584	36767	PBMC	488-5	MS-8	SRR13337434,SRR17709319	SRR13337433	SRR13337437	SRR13337435,SRR17709359
9585	37826	Bone marrow	488-6	MS-7	SRR13337430,SRR17709355	SRR13337429	SRR13337432	SRR13337431,SRR17709358
9586	37826	Spleen	488-6	MS-8	SRR13337430,SRR17709355	SRR13337429	SRR13337432	SRR13337431,SRR17709358
9587	37826	MesLN	488-6	MS-9	SRR13337430,SRR17709355	SRR13337429	SRR13337432	SRR13337431,SRR17709358
9588	37826	PLN	488-6	MS-10	SRR13337430,SRR17709355	SRR13337429	SRR13337432	SRR13337431,SRR17709358
9589	36686	Bone marrow	488-7	MS-6	SRR13337490,SRR17709340	SRR13337488	SRR13337492	SRR13337491,SRR17709350
9590	36686	Spleen	488-7	MS-8	SRR13337490,SRR17709340	SRR13337488	SRR13337492	SRR13337491,SRR17709350
9591	36686	MesLN	488-7	MS-9	SRR13337490,SRR17709340	SRR13337488	SRR13337492	SRR13337491,SRR17709350
9592	36686	PLN	488-7	MS-10	SRR13337490,SRR17709340	SRR13337488	SRR13337492	SRR13337491,SRR17709350
9593	36767	Bone marrow	488-8	MS-7	SRR13337485,SRR17709331	SRR13337484	SRR13337487	SRR13337486,SRR17709361
9594	36767	Spleen	488-8	MS-6	SRR13337485,SRR17709331	SRR13337484	SRR13337487	SRR13337486,SRR17709361
9595	36767	MesLN	488-8	MS-9	SRR13337485,SRR17709331	SRR13337484	SRR13337487	SRR13337486,SRR17709361
9596	36767	PLN	488-8	MS-10	SRR13337485,SRR17709331	SRR13337484	SRR13337487	SRR13337486,SRR17709361
9597	38089	PBMC	488-9	MS-1	SRR13337481	SRR13337480	SRR13337483	SRR13337482,SRR17709369
9598	38090	PBMC	488-9	MS-2	SRR13337481	SRR13337480	SRR13337483	SRR13337482,SRR17709369
9599	35547	PBMC	488-9	MS-3	SRR13337481	SRR13337480	SRR13337483	SRR13337482,SRR17709369
9600	38089	Bone marrow	488-10	MS-2	SRR13337476	SRR13337475	SRR13337479	SRR13337477,SRR17709351
9601	38089	Spleen	488-10	MS-3	SRR13337476	SRR13337475	SRR13337479	SRR13337477,SRR17709351
9602	38089	MesLN	488-10	MS-4	SRR13337476	SRR13337475	SRR13337479	SRR13337477,SRR17709351
9603	38089	PLN	488-10	MS-5	SRR13337476	SRR13337475	SRR13337479	SRR13337477,SRR17709351
9604	38090	Bone marrow	488-11	MS-2	SRR13337472,SRR17709328	SRR13337471	SRR13337474	SRR13337473,SRR17709360
9605	38090	Spleen	488-11	MS-3	SRR13337472,SRR17709328	SRR13337471	SRR13337474	SRR13337473,SRR17709360
9606	38090	MesLN	488-11	MS-4	SRR13337472,SRR17709328	SRR13337471	SRR13337474	SRR13337473,SRR17709360
9607	38090	PLN	488-11	MS-5	SRR13337472,SRR17709328	SRR13337471	SRR13337474	SRR13337473,SRR17709360
9608	35547	Bone marrow	488-12	MS-2	SRR13337468	SRR13337466	SRR13337470	SRR13337469,SRR17709353
9609	35547	Spleen	488-12	MS-3	SRR13337468	SRR13337466	SRR13337470	SRR13337469,SRR17709353
9610	35547	MesLN	488-12	MS-4	SRR13337468	SRR13337466	SRR13337470	SRR13337469,SRR17709353
9611	35547	PLN	488-12	MS-5	SRR13337468	SRR13337466	SRR13337470	SRR13337469,SRR17709353
9612	36562	PBMC	488-13	MS-6	SRR13337463	SRR13337462	SRR13337465	SRR13337464,SRR17709367
9614	37012	PBMC	488-13	MS-8	SRR13337463	SRR13337462	SRR13337465	SRR13337464,SRR17709367
9615	36562	Bone marrow	488-14	MS-7	SRR13337359	SRR13337358	SRR13337461	SRR13337360,SRR17709373
9616	36562	Spleen	488-14	MS-8	SRR13337359	SRR13337358	SRR13337461	SRR13337360,SRR17709373
9617	36562	MesLN	488-14	MS-9	SRR13337359	SRR13337358	SRR13337461	SRR13337360,SRR17709373
9618	36562	PLN	488-14	MS-10	SRR13337359	SRR13337358	SRR13337461	SRR13337360,SRR17709373
9619	36683	Bone marrow	488-15	MS-7	SRR13337354	SRR13337353	SRR13337357	SRR13337355,SRR17709362
9620	36683	Spleen	488-15	MS-8	SRR13337354	SRR13337353	SRR13337357	SRR13337355,SRR17709362
9621	36683	MesLN	488-15	MS-9	SRR13337354	SRR13337353	SRR13337357	SRR13337355,SRR17709362
9622	36683	PLN	488-15	MS-10	SRR13337354	SRR13337353	SRR13337357	SRR13337355,SRR17709362
9623	37012	Bone marrow	488-16	MS-7	SRR13337350	SRR13337349	SRR13337352	SRR13337351,SRR17709370
9624	37012	Spleen	488-16	MS-8	SRR13337350	SRR13337349	SRR13337352	SRR13337351,SRR17709370
9625	37012	MesLN	488-16	MS-9	SRR13337350	SRR13337349	SRR13337352	SRR13337351,SRR17709370
9626	37012	PLN	488-16	MS-10	SRR13337350	SRR13337349	SRR13337352	SRR13337351,SRR17709370
10499	33156	Lung-L	563-6	MS-9	SRR14369521,SRR17864543	SRR14369520	SRR14408864	SRR14453788,SRR18368714
10500	33156	Lung-R	563-7	MS-10	SRR14369519,SRR17864539	SRR14369518	SRR14408863	SRR14453787,SRR18368880
10515	36127	Lung-L	564-6	MS-9	SRR14369506	SRR14369505	SRR14408897	SRR14453781,SRR18368909
10516	36127	Lung-R	564-7	MS-10	SRR14369503	SRR14369502	SRR14408896	SRR14453779,SRR18368717
10531	36740	Lung-L	565-6	MS-9	SRR14369490	SRR14369489	SRR14408884	SRR14408883,SRR18368707
10532	36740	Lung-R	565-7	MS-10	SRR14369488	SRR14369487	SRR14408882	SRR14408881,SRR18368809
10547	37274	Lung-L	566-6	MS-9	SRR14369475	SRR14369474	SRR14408869	SRR14408868,SRR18368772
10548	37274	Lung-R	566-7	MS-10	SRR14369473	SRR14369472	SRR14408866	SRR14408865,SRR18368692
